# Supplementary material for: Network meta-analysis on the efficacy and safety of finerenone versus SGLT2 inhibitors on reducing new-onset of atrial fibrillation in patients with type 2 diabetes mellitus and chronic kidney disease
Source: Diabetol Metab Syndr. 2022 Oct 27;14:156. doi: 10.1186/s13098-022-00929-3 (PMC9609222; doi:10.1186/s13098-022-00929-3)
Supplement: Supplementary file 2 — Additional file 2. ROB-2 evaluation. [file 13098_2022_929_MOESM2_ESM.xlsx]

## Sheet: Sheet1
Unique ID	FIDELIO-DKD	Study ID	NCT02540993	Assessor	Zhang and Wang
Ref or Label	N Engl J Med 2020; 383:2219-2229	Aim	assignment to intervention (the 'intention-to-treat' effect)
Experimental	Finerenone	Comparator	placebo	Source	Journal article(s); Trial protocol
Outcome	AF	Results	finerenone:120/2833,placebo:153/2841	Weight	1
Domain	Signalling question			Response	Comments
Bias arising from the randomization process	1.1 Was the allocation sequence random?			PY	In protocol, Study drug must be permanently discontinued if any of the following occurs:the randomization code is broken by the investigator, or other responsible person, when knowledge of the subject’s treatment is required
	1.2 Was the allocation sequence concealed until participants were enrolled and assigned to interventions?			PY
	1.3 Did baseline differences between intervention groups suggest a problem with the randomization process?			N	Baseline characteristics and concomitant medications were balanced between the two groups
	Risk of bias judgement			Low
Bias due to deviations from intended interventions	2.1.Were participants aware of their assigned intervention during the trial?			N	The packaging and labeling will be designed to maintain the blinding of _x000D_ the investigator’s team and the subjects. The study data will remain blinded until database lock and authorization of data release according to standard operating procedures.Appropriate measures will be taken to maintain blinding while bioanalysis is ongoing._x000D_
	2.2.Were carers and people delivering the interventions aware of participants' assigned intervention during the trial?			N
	2.3. If Y/PY/NI to 2.1 or 2.2: Were there deviations from the intended intervention that arose because of the experimental context?			NA
	2.4 If Y/PY to 2.3: Were these deviations likely to have affected the outcome?			NA
	2.5. If Y/PY/NI to 2.4: Were these deviations from intended intervention balanced between groups?			NA
	2.6 Was an appropriate analysis used to estimate the effect of assignment to intervention?			PY
	2.7 If N/PN/NI to 2.6: Was there potential for a substantial impact (on the result) of the failure to analyse participants in the group to which they were randomized?			NA
	Risk of bias judgement			Low
Bias due to missing outcome data	3.1 Were data for this outcome available for all, or nearly all, participants randomized?			PY	a total of 13,911 patients in 48 countries underwent screening, and 5734 patients underwent randomization,822 patients (29.0%) in the finerenone group and 801 patients (28.2%) in the placebo group had discontinued the trial regimen,The incidence of the primary composite outcome of kidney failure, a sustained decrease of at least 40% in the eGFR from baseline, or death from renal causes was signif…
	3.2 If N/PN/NI to 3.1: Is there evidence that result was not biased by missing outcome data?			NA
	3.3 If N/PN to 3.2: Could missingness in the outcome depend on its true value?			NA
	3.4 If Y/PY/NI to 3.3: Is it likely that missingness in the outcome depended on its true value?			NA
	Risk of bias judgement			Low
Bias in measurement of the outcome	4.1 Was the method of measuring the outcome inappropriate?			PN	incidence of new-onset AF
	4.2 Could measurement or ascertainment of the outcome have differed between intervention groups?			N	There was no different between intervention groups in the measuremeant of the outcome
	4.3 Were outcome assessors aware of the intervention received by study participants?			N	A Clinical Event Committee (CEC), blinded to study treatment assignment, will adjudicate all events that could potentially fulfill the criteria for the primary, secondary or other endpoints during the study.
	4.4 If Y/PY/NI to 4.3: Could assessment of the outcome have been influenced by knowledge of intervention received?			NA
	4.5 If Y/PY/NI to 4.4: Is it likely that assessment of the outcome was influenced by knowledge of intervention received?			NA
	Risk of bias judgement			Low
Bias in selection of the reported result	5.1 Were the data that produced this result analysed in accordance with a pre-specified analysis plan that was finalized before unblinded outcome data were available for analysis?			PY	AF was reported as an adverse event
	5.2 ... multiple eligible outcome measurements (e.g. scales, definitions, time points) within the outcome domain?			N	there is only one possible way in which the outcome domian can be measured
	5.3 ... multiple eligible analyses of the data?			N
	Risk of bias judgement			Low
Overall bias	Risk of bias judgement			Low
Unique ID	FIGARO-DKD	Study ID	NCT02545049	Assessor	Zhang and Wang
Ref or Label	N Engl J Med 2021; 385:2252-2263 Am J Nephrol. 2019 Nov; 50(5): 345–356.	Aim	assignment to intervention (the 'intention-to-treat' effect)
Experimental	Finerenone	Comparator	placebo	Source	Journal article(s); Trial protocol
Outcome	AF	Results	finerenone:2/3686 placebo:2/3666	Weight	1
Domain	Signalling question			Response	Comments
Bias arising from the randomization process	1.1 Was the allocation sequence random?			Y	Eligible patients were randomized 1:1 via an interactive telephone/web-based system to receive once-daily treatment with either finerenone or placebo. Treatment assignment was determined by computer-generated random sequence with stratification by ­region (North America, Latin America, Europe, Asia, Other), eGFR category at screening (25 to <45, 45 to <60, and ≥60 mL/min/1.73 m2), category of alb…
	1.2 Was the allocation sequence concealed until participants were enrolled and assigned to interventions?			Y
	1.3 Did baseline differences between intervention groups suggest a problem with the randomization process?			N	Baseline characteristics were balanced between treatment groups
	Risk of bias judgement			Low
Bias due to deviations from intended interventions	2.1.Were participants aware of their assigned intervention during the trial?			N	Finerenone IR tablets (10 mg and 20 mg) and placebo tablets will be identical in appearance (size, shape, color). The packaging and labeling will be designed to maintain the blinding of the investigator’s team and the subjects. The study data will remain blinded until database lock and authorization of data release according to standard operating procedures._x000D_
	2.2.Were carers and people delivering the interventions aware of participants' assigned intervention during the trial?			N
	2.3. If Y/PY/NI to 2.1 or 2.2: Were there deviations from the intended intervention that arose because of the experimental context?			NA
	2.4 If Y/PY to 2.3: Were these deviations likely to have affected the outcome?			NA
	2.5. If Y/PY/NI to 2.4: Were these deviations from intended intervention balanced between groups?			NA
	2.6 Was an appropriate analysis used to estimate the effect of assignment to intervention?			Y	The statistical analyses will follow the intention-to-treat principle and will be based primarily on the full analysis set consisting of all randomized patients considered valid for analysis.
	2.7 If N/PN/NI to 2.6: Was there potential for a substantial impact (on the result) of the failure to analyse participants in the group to which they were randomized?			NA
	Risk of bias judgement			Low
Bias due to missing outcome data	3.1 Were data for this outcome available for all, or nearly all, participants randomized?			PY
	3.2 If N/PN/NI to 3.1: Is there evidence that result was not biased by missing outcome data?			NA
	3.3 If N/PN to 3.2: Could missingness in the outcome depend on its true value?			NA
	3.4 If Y/PY/NI to 3.3: Is it likely that missingness in the outcome depended on its true value?			NA
	Risk of bias judgement			Low
Bias in measurement of the outcome	4.1 Was the method of measuring the outcome inappropriate?			PN	incidence of new-onset AF
	4.2 Could measurement or ascertainment of the outcome have differed between intervention groups?			N	There was no different between intervention groups in the measuremeant of the outcome
	4.3 Were outcome assessors aware of the intervention received by study participants?			N	A Clinical Event Committee (CEC), blinded to study treatment assignment, will adjudicate all events that could potentially fulfill the criteria for the primary, secondary or other endpoints during the study.All potential outcome events are independently reviewed and adjudicated by a Clinical Event Committee, which consists of 3 subcommittees (cardiac, renal, and neuro). All potential outcome even…
	4.4 If Y/PY/NI to 4.3: Could assessment of the outcome have been influenced by knowledge of intervention received?			NA
	4.5 If Y/PY/NI to 4.4: Is it likely that assessment of the outcome was influenced by knowledge of intervention received?			NA
	Risk of bias judgement			Low
Bias in selection of the reported result	5.1 Were the data that produced this result analysed in accordance with a pre-specified analysis plan that was finalized before unblinded outcome data were available for analysis?			PY	AF was reported as an adverse event
	5.2 ... multiple eligible outcome measurements (e.g. scales, definitions, time points) within the outcome domain?			N	there is only one possible way in which the outcome domian can be measured
	5.3 ... multiple eligible analyses of the data?			N
	Risk of bias judgement			Low
Overall bias	Risk of bias judgement			Low
Unique ID	ARTS-DN	Study ID	NCT1874431	Assessor	Zhang and Wang
Ref or Label	JAMA. 2015;314(9):884-894.	Aim	assignment to intervention (the 'intention-to-treat' effect)
Experimental	Finerenone	Comparator	placebo	Source	Journal article(s); Trial protocol
Outcome	AF	Results	finerenone:1/715 placebo:0/94	Weight	1
Domain	Signalling question			Response	Comments
Bias arising from the randomization process	1.1 Was the allocation sequence random?			Y	Randomization was done centrally by an interactive voice/web response system using computer-generated randomization lists, and participants, investigators, and the sponsor’s clinical team were blinded to treatment allocation.
	1.2 Was the allocation sequence concealed until participants were enrolled and assigned to interventions?			Y
	1.3 Did baseline differences between intervention groups suggest a problem with the randomization process?			N	The baseline characteristics of the patients were similar in treatment groups
	Risk of bias judgement			Low
Bias due to deviations from intended interventions	2.1.Were participants aware of their assigned intervention during the trial?			N	Randomization was done centrally by an interactive voice/web response system using computer-generated randomization lists, and participants, investigators, and the sponsor’s clinical team were blinded to treatment allocation.The packaging and labeling will be designed to maintain the blinding of the investigator’s team and to the subjects. The study data will remain blinded for each treatment gro…
	2.2.Were carers and people delivering the interventions aware of participants' assigned intervention during the trial?			N
	2.3. If Y/PY/NI to 2.1 or 2.2: Were there deviations from the intended intervention that arose because of the experimental context?			NA
	2.4 If Y/PY to 2.3: Were these deviations likely to have affected the outcome?			NA
	2.5. If Y/PY/NI to 2.4: Were these deviations from intended intervention balanced between groups?			NA
	2.6 Was an appropriate analysis used to estimate the effect of assignment to intervention?			Y	It was planned to have approximately 75 patients valid for the full analysis set (modified intention to treat) in each treatment group, with a possible increase to 90 patients per treatment group to increase the amount of safety data for patients with very high albuminuria.
	2.7 If N/PN/NI to 2.6: Was there potential for a substantial impact (on the result) of the failure to analyse participants in the group to which they were randomized?			NA
	Risk of bias judgement			Low
Bias due to missing outcome data	3.1 Were data for this outcome available for all, or nearly all, participants randomized?			Y	823 patients were randomized (Figure 1 and eTable 1 in Supplement 2); 764 patients (93%) completed treatment.
	3.2 If N/PN/NI to 3.1: Is there evidence that result was not biased by missing outcome data?			NA
	3.3 If N/PN to 3.2: Could missingness in the outcome depend on its true value?			NA
	3.4 If Y/PY/NI to 3.3: Is it likely that missingness in the outcome depended on its true value?			NA
	Risk of bias judgement			Low
Bias in measurement of the outcome	4.1 Was the method of measuring the outcome inappropriate?			PN	incidence of new-onset AF
	4.2 Could measurement or ascertainment of the outcome have differed between intervention groups?			N	There was no different between intervention groups in the measuremeant of the outcome
	4.3 Were outcome assessors aware of the intervention received by study participants?			PY	The protocol did not specify the use of an independent outcome evaluation center or blinded outcome evaluators.
	4.4 If Y/PY/NI to 4.3: Could assessment of the outcome have been influenced by knowledge of intervention received?			N	The outcome indicators were objective and could not be influenced by the statistician's ideas.
	4.5 If Y/PY/NI to 4.4: Is it likely that assessment of the outcome was influenced by knowledge of intervention received?			NA
	Risk of bias judgement			Low
Bias in selection of the reported result	5.1 Were the data that produced this result analysed in accordance with a pre-specified analysis plan that was finalized before unblinded outcome data were available for analysis?			PY	AF was reported as an adverse event
	5.2 ... multiple eligible outcome measurements (e.g. scales, definitions, time points) within the outcome domain?			N	there is only one possible way in which the outcome domian can be measured
	5.3 ... multiple eligible analyses of the data?			N
	Risk of bias judgement			Low
Overall bias	Risk of bias judgement			Low
Unique ID	EMPA-REG RENAL	Study ID	NCT01164501	Assessor	Zhang and Wang
Ref or Label	Lancet Diabetes Endocrinol. 2014 May;2(5):369-384.	Aim	assignment to intervention (the 'intention-to-treat' effect)
Experimental	Empagliflozin	Comparator	placebo	Source	Journal article(s); Trial protocol
Outcome	AF	Results	empagliflozin:3/419,placebo:5/319	Weight	1
Domain	Signalling question			Response	Comments
Bias arising from the randomization process	1.1 Was the allocation sequence random?			Y	Randomisation was done by the study sponsor via an _x000D_ interactive response system using a computer-generated _x000D_ random sequence, and was stratifi ed by degree of renal _x000D_ impairment
	1.2 Was the allocation sequence concealed until participants were enrolled and assigned to interventions?			Y
	1.3 Did baseline differences between intervention groups suggest a problem with the randomization process?			N	Demographics and baseline _x000D_ characteristics were balanced between groups
	Risk of bias judgement			Low
Bias due to deviations from intended interventions	2.1.Were participants aware of their assigned intervention during the trial?			N	To prevent unequal treatment allocation, blocks _x000D_ of three were used for random assignment of patients _x000D_ with stage 2 CKD and blocks of four were used for patients _x000D_ with stage 3 or 4 CKD. Treatment allocation during the _x000D_ treatment period was masked from patients, investigators, _x000D_ and those involved in analysing trial data. Access to the _x000D_ randomisation code w…
	2.2.Were carers and people delivering the interventions aware of participants' assigned intervention during the trial?			N
	2.3. If Y/PY/NI to 2.1 or 2.2: Were there deviations from the intended intervention that arose because of the experimental context?			NA
	2.4 If Y/PY to 2.3: Were these deviations likely to have affected the outcome?			NA
	2.5. If Y/PY/NI to 2.4: Were these deviations from intended intervention balanced between groups?			NA
	2.6 Was an appropriate analysis used to estimate the effect of assignment to intervention?			NI
	2.7 If N/PN/NI to 2.6: Was there potential for a substantial impact (on the result) of the failure to analyse participants in the group to which they were randomized?			PN
	Risk of bias judgement			Some concerns
Bias due to missing outcome data	3.1 Were data for this outcome available for all, or nearly all, participants randomized?			Y	A total of 87% patients completed the study.
	3.2 If N/PN/NI to 3.1: Is there evidence that result was not biased by missing outcome data?			NA
	3.3 If N/PN to 3.2: Could missingness in the outcome depend on its true value?			NA
	3.4 If Y/PY/NI to 3.3: Is it likely that missingness in the outcome depended on its true value?			NA
	Risk of bias judgement			Low
Bias in measurement of the outcome	4.1 Was the method of measuring the outcome inappropriate?			PN	incidence of new-onset AF
	4.2 Could measurement or ascertainment of the outcome have differed between intervention groups?			N	There was no different between intervention groups in the measuremeant of the outcome
	4.3 Were outcome assessors aware of the intervention received by study participants?			N	To prevent unequal treatment allocation, blocks of three were used for random assignment of patients with stage 2 CKD and blocks of four were used for patients with stage 3 or 4 CKD. Treatment allocation during the treatment period was masked from patients, investigators, and those involved in analysing trial data. Access to the randomisation code was limited to non-trial team functions including…
	4.4 If Y/PY/NI to 4.3: Could assessment of the outcome have been influenced by knowledge of intervention received?			NA
	4.5 If Y/PY/NI to 4.4: Is it likely that assessment of the outcome was influenced by knowledge of intervention received?			NA
	Risk of bias judgement			Low
Bias in selection of the reported result	5.1 Were the data that produced this result analysed in accordance with a pre-specified analysis plan that was finalized before unblinded outcome data were available for analysis?			PY	AF was reported as an adverse event
	5.2 ... multiple eligible outcome measurements (e.g. scales, definitions, time points) within the outcome domain?			N	there is only one possible way in which the outcome domian can be measured
	5.3 ... multiple eligible analyses of the data?			N
	Risk of bias judgement			Low
Overall bias	Risk of bias judgement			Some concerns
Unique ID	CREDENCE	Study ID	NCT02065791	Assessor	Zhang and Wang
Ref or Label	N Engl J Med 2019; 380:2295-2306	Aim	assignment to intervention (the 'intention-to-treat' effect)
Experimental	Canagliflozin	Comparator	placebo	Source	Journal article(s); Trial protocol
Outcome	AF	Results	Canagliflozin:18/2202 Placebo:21/2199	Weight	1
Domain	Signalling question			Response	Comments
Bias arising from the randomization process	1.1 Was the allocation sequence random?			Y	Randomization and blinding will be used to minimize bias in the assignment of subjects to treatment groups, to increase the likelihood that known and unknown subject attributes (eg, demographic and baseline characteristics) are evenly balanced across treatment groups.
	1.2 Was the allocation sequence concealed until participants were enrolled and assigned to interventions?			Y
	1.3 Did baseline differences between intervention groups suggest a problem with the randomization process?			N	The baseline characteristics of the patients were similar in the two groups
	Risk of bias judgement			Low
Bias due to deviations from intended interventions	2.1.Were participants aware of their assigned intervention during the trial?			N	All study drug after randomization will be provided in a double-blind manner.Randomization and blinding will be used to minimize bias in the assignment of subjects to treatment groups, to increase the likelihood that known and unknown subject attributes (eg, demographic and baseline characteristics) are evenly balanced across treatment groups.
	2.2.Were carers and people delivering the interventions aware of participants' assigned intervention during the trial?			N
	2.3. If Y/PY/NI to 2.1 or 2.2: Were there deviations from the intended intervention that arose because of the experimental context?			NA
	2.4 If Y/PY to 2.3: Were these deviations likely to have affected the outcome?			NA
	2.5. If Y/PY/NI to 2.4: Were these deviations from intended intervention balanced between groups?			NA
	2.6 Was an appropriate analysis used to estimate the effect of assignment to intervention?			Y	In the intention-to-treat population, we used a stratified Cox proportional-hazards model to analyze the primary and secondary outcomes, according to the category of estimated GFR at screening.
	2.7 If N/PN/NI to 2.6: Was there potential for a substantial impact (on the result) of the failure to analyse participants in the group to which they were randomized?			NA
	Risk of bias judgement			Low
Bias due to missing outcome data	3.1 Were data for this outcome available for all, or nearly all, participants randomized?			PY	At the trial conclusion at a median follow-up of 2.62 years (range, 0.02 to 4.53), 1201 patients (27.3%) in the two groups had discontinued therapy (Table S3 and Figs. S1 and S2 in the Supplementary Appendix); the rate of adherence to the trial regimen was 84% during follow-up. A total of 4361 patients (99.1%) were either alive with follow-up at the end of the trial or had died before the final f…
	3.2 If N/PN/NI to 3.1: Is there evidence that result was not biased by missing outcome data?			NA
	3.3 If N/PN to 3.2: Could missingness in the outcome depend on its true value?			NA
	3.4 If Y/PY/NI to 3.3: Is it likely that missingness in the outcome depended on its true value?			NA
	Risk of bias judgement			Low
Bias in measurement of the outcome	4.1 Was the method of measuring the outcome inappropriate?			PN	incidence of new-onset AF
	4.2 Could measurement or ascertainment of the outcome have differed between intervention groups?			N	There was no different between intervention groups in the measuremeant of the outcome
	4.3 Were outcome assessors aware of the intervention received by study participants?			N	The IEAC will be responsible for adjudicating all renal and CV events that are components in the primary and secondary composite endpoints in this study. The IEAC is composed of external specialists, blinded to treatment assignment. The operations, processes, and endpoint definitions to be employed by the committee are defined in its charter.
	4.4 If Y/PY/NI to 4.3: Could assessment of the outcome have been influenced by knowledge of intervention received?			NA
	4.5 If Y/PY/NI to 4.4: Is it likely that assessment of the outcome was influenced by knowledge of intervention received?			NA
	Risk of bias judgement			Low
Bias in selection of the reported result	5.1 Were the data that produced this result analysed in accordance with a pre-specified analysis plan that was finalized before unblinded outcome data were available for analysis?			PY	AF was reported as an adverse event
	5.2 ... multiple eligible outcome measurements (e.g. scales, definitions, time points) within the outcome domain?			PN	there is only one possible way in which the outcome domian can be measured
	5.3 ... multiple eligible analyses of the data?			N
	Risk of bias judgement			Low
Overall bias	Risk of bias judgement			Low
Unique ID	NCT01064414	Study ID	NCT01064414	Assessor	Zhang and Wang
Ref or Label	Diabetes Obes Metab_x000D_ . 2014 Oct;16(10):1016-1027.	Aim	assignment to intervention (the 'intention-to-treat' effect)
Experimental	Canagliflozin	Comparator	placebo	Source	Journal article(s); Trial protocol
Outcome	AF	Results	Canagliflozin:2/179 Placebo:0/90	Weight	1
Domain	Signalling question			Response	Comments
Bias arising from the randomization process	1.1 Was the allocation sequence random?			Y	Eligible subjects were randomly assigned to receive once-daily oral doses of canagliflozin 100 or 300 mg or placebo in a 1 : 1 : 1 ratio using an Interactive Voice Response System/Interactive Web Response System.
	1.2 Was the allocation sequence concealed until participants were enrolled and assigned to interventions?			Y
	1.3 Did baseline differences between intervention groups suggest a problem with the randomization process?			N
	Risk of bias judgement			Low
Bias due to deviations from intended interventions	2.1.Were participants aware of their assigned intervention during the trial?			N	After randomization, HbA1c and FPG values were masked to the study centres unless these values met the prespecified glycaemic criteria for the initiation of rescue medication or after glycaemic rescue medication was started.
	2.2.Were carers and people delivering the interventions aware of participants' assigned intervention during the trial?			PN
	2.3. If Y/PY/NI to 2.1 or 2.2: Were there deviations from the intended intervention that arose because of the experimental context?			NA
	2.4 If Y/PY to 2.3: Were these deviations likely to have affected the outcome?			NA
	2.5. If Y/PY/NI to 2.4: Were these deviations from intended intervention balanced between groups?			NA
	2.6 Was an appropriate analysis used to estimate the effect of assignment to intervention?			Y	analyses were conducted using the modified intent-to-treat (mITT) analysis set
	2.7 If N/PN/NI to 2.6: Was there potential for a substantial impact (on the result) of the failure to analyse participants in the group to which they were randomized?			NA
	Risk of bias judgement			Low
Bias due to missing outcome data	3.1 Were data for this outcome available for all, or nearly all, participants randomized?			PY	A total of 87% participents completed the study.
	3.2 If N/PN/NI to 3.1: Is there evidence that result was not biased by missing outcome data?			NA
	3.3 If N/PN to 3.2: Could missingness in the outcome depend on its true value?			NA
	3.4 If Y/PY/NI to 3.3: Is it likely that missingness in the outcome depended on its true value?			NA
	Risk of bias judgement			Low
Bias in measurement of the outcome	4.1 Was the method of measuring the outcome inappropriate?			PN	incidence of new-onset AF
	4.2 Could measurement or ascertainment of the outcome have differed between intervention groups?			N	There was no different between intervention groups in the measuremeant of the outcome
	4.3 Were outcome assessors aware of the intervention received by study participants?			NI
	4.4 If Y/PY/NI to 4.3: Could assessment of the outcome have been influenced by knowledge of intervention received?			PY
	4.5 If Y/PY/NI to 4.4: Is it likely that assessment of the outcome was influenced by knowledge of intervention received?			PN
	Risk of bias judgement			Some concerns
Bias in selection of the reported result	5.1 Were the data that produced this result analysed in accordance with a pre-specified analysis plan that was finalized before unblinded outcome data were available for analysis?			PY	AF was reported as an adverse event
	5.2 ... multiple eligible outcome measurements (e.g. scales, definitions, time points) within the outcome domain?			N	there is only one possible way in which the outcome domian can be measured
	5.3 ... multiple eligible analyses of the data?			N
	Risk of bias judgement			Low
Overall bias	Risk of bias judgement			Some concerns
Unique ID	NCT03242018	Study ID	NCT03242018	Assessor	Zhang and Wang
Ref or Label	Diabetes Obes Metab. 2021 Dec;23(12):2632-2642.	Aim	assignment to intervention (the 'intention-to-treat' effect)
Experimental	Sotagliflozin	Comparator	placebo	Source	Journal article(s); Trial protocol
Outcome	AF	Results	Sotagliflozin:2/184 placebo:0/93	Weight	1
Domain	Signalling question			Response	Comments
Bias arising from the randomization process	1.1 Was the allocation sequence random?			PY	Patients will continue to receive the blinded medication (sotagliflozin 400 mg, 200 mg, or placebo) to which they were randomized on Day 1. Patients who received rescue medication during the initial 26-week Treatment Period will continue on the same rescue medication during the double-blind _x000D_ Extension PeriodBias will be minimized by randomizing the patients to treatment groups, blinding th…
	1.2 Was the allocation sequence concealed until participants were enrolled and assigned to interventions?			PY
	1.3 Did baseline differences between intervention groups suggest a problem with the randomization process?			N	Baseline characteristics were balanced between treatment groups
	Risk of bias judgement			Low
Bias due to deviations from intended interventions	2.1.Were participants aware of their assigned intervention during the trial?			N	During the double-blind Treatment Period, each treatment package will be labeled with a number, which is generated by a computer program from the Sanofi. Investigators will not have access to the randomization (treatment) code except under circumstances described in Section 8.3.2. The randomization and the treatment allocation will be performed centrally by an IRT. The study biostatistician provi…
	2.2.Were carers and people delivering the interventions aware of participants' assigned intervention during the trial?			N
	2.3. If Y/PY/NI to 2.1 or 2.2: Were there deviations from the intended intervention that arose because of the experimental context?			NA
	2.4 If Y/PY to 2.3: Were these deviations likely to have affected the outcome?			NA
	2.5. If Y/PY/NI to 2.4: Were these deviations from intended intervention balanced between groups?			NA
	2.6 Was an appropriate analysis used to estimate the effect of assignment to intervention?			Y	The primary analysis of the primary efficacy endpoint was performed on the intent-to-treat population with an analysis of covariance (ANCOVA) model
	2.7 If N/PN/NI to 2.6: Was there potential for a substantial impact (on the result) of the failure to analyse participants in the group to which they were randomized?			NA
	Risk of bias judgement			Low
Bias due to missing outcome data	3.1 Were data for this outcome available for all, or nearly all, participants randomized?			Y	In this study, 277 patients enrolled and randomized. In 26 weeks, 230 patients completed the study.In 52 weeks, 200 patients completed the study. KFP: Sotagliflozin:24/184 placebo:10/93
	3.2 If N/PN/NI to 3.1: Is there evidence that result was not biased by missing outcome data?			NA
	3.3 If N/PN to 3.2: Could missingness in the outcome depend on its true value?			NA
	3.4 If Y/PY/NI to 3.3: Is it likely that missingness in the outcome depended on its true value?			NA
	Risk of bias judgement			Low
Bias in measurement of the outcome	4.1 Was the method of measuring the outcome inappropriate?			PN	incidence of new-onset AF
	4.2 Could measurement or ascertainment of the outcome have differed between intervention groups?			PN	There was no different between intervention groups in the measuremeant of the outcome
	4.3 Were outcome assessors aware of the intervention received by study participants?			N	The Clinical Endpoint Committees (CECs) is/are comprised of experts in cardiology and nephrology (and other appropriate medical specialties such as neurology and endocrinology as needed) who are independen of the Sponsor and the contract research organization (CRO). The CEC(s) will review and adjudicate all deaths, major adverse cardiac events (MACE), selected CV events (MI, stroke, unstable angi…
	4.4 If Y/PY/NI to 4.3: Could assessment of the outcome have been influenced by knowledge of intervention received?			NA
	4.5 If Y/PY/NI to 4.4: Is it likely that assessment of the outcome was influenced by knowledge of intervention received?			NA
	Risk of bias judgement			Low
Bias in selection of the reported result	5.1 Were the data that produced this result analysed in accordance with a pre-specified analysis plan that was finalized before unblinded outcome data were available for analysis?			PY	AF was reported as an adverse event
	5.2 ... multiple eligible outcome measurements (e.g. scales, definitions, time points) within the outcome domain?			PN	there is only one possible way in which the outcome domian can be measured
	5.3 ... multiple eligible analyses of the data?			N
	Risk of bias judgement			Low
Overall bias	Risk of bias judgement			Low
Unique ID	FIDELIO-DKD	Study ID	NCT02540993	Assessor	Zhang and Wang
Ref or Label	N Engl J Med 2020; 383:2219-2229	Aim	assignment to intervention (the 'intention-to-treat' effect)
Experimental	Finerenone	Comparator	placebo	Source	Journal article(s); Trial protocol
Outcome	MACE	Results	finerenone:228/2833,placebo:258/2841	Weight	1
Domain	Signalling question			Response	Comments
Bias arising from the randomization process	1.1 Was the allocation sequence random?			PY	In protocol, Study drug must be permanently discontinued if any of the following occurs:the randomization code is broken by the investigator, or other responsible person, when knowledge of the subject’s treatment is required
	1.2 Was the allocation sequence concealed until participants were enrolled and assigned to interventions?			PY
	1.3 Did baseline differences between intervention groups suggest a problem with the randomization process?			N	Baseline characteristics and concomitant medications were balanced between the two groups
	Risk of bias judgement			Low
Bias due to deviations from intended interventions	2.1.Were participants aware of their assigned intervention during the trial?			N	The packaging and labeling will be designed to maintain the blinding of _x000D_ the investigator’s team and the subjects. The study data will remain blinded until database lock and authorization of data release according to standard operating procedures.Appropriate measures will be taken to maintain blinding while bioanalysis is ongoing._x000D_
	2.2.Were carers and people delivering the interventions aware of participants' assigned intervention during the trial?			N
	2.3. If Y/PY/NI to 2.1 or 2.2: Were there deviations from the intended intervention that arose because of the experimental context?			NA
	2.4 If Y/PY to 2.3: Were these deviations likely to have affected the outcome?			NA
	2.5. If Y/PY/NI to 2.4: Were these deviations from intended intervention balanced between groups?			NA
	2.6 Was an appropriate analysis used to estimate the effect of assignment to intervention?			PY
	2.7 If N/PN/NI to 2.6: Was there potential for a substantial impact (on the result) of the failure to analyse participants in the group to which they were randomized?			NA
	Risk of bias judgement			Low
Bias due to missing outcome data	3.1 Were data for this outcome available for all, or nearly all, participants randomized?			PY	a total of 13,911 patients in 48 countries underwent screening, and 5734 patients underwent randomization,822 patients (29.0%) in the finerenone group and 801 patients (28.2%) in the placebo group had discontinued the trial regimen,The incidence of the primary composite outcome of kidney failure, a sustained decrease of at least 40% in the eGFR from baseline, or death from renal causes was signif…
	3.2 If N/PN/NI to 3.1: Is there evidence that result was not biased by missing outcome data?			NA
	3.3 If N/PN to 3.2: Could missingness in the outcome depend on its true value?			NA
	3.4 If Y/PY/NI to 3.3: Is it likely that missingness in the outcome depended on its true value?			NA
	Risk of bias judgement			Low
Bias in measurement of the outcome	4.1 Was the method of measuring the outcome inappropriate?			PN	major adverse cardiovascular events
	4.2 Could measurement or ascertainment of the outcome have differed between intervention groups?			N	There was no different between intervention groups in the measuremeant of the outcome
	4.3 Were outcome assessors aware of the intervention received by study participants?			N	A Clinical Event Committee (CEC), blinded to study treatment assignment, will adjudicate all events that could potentially fulfill the criteria for the primary, secondary or other endpoints during the study.
	4.4 If Y/PY/NI to 4.3: Could assessment of the outcome have been influenced by knowledge of intervention received?			NA
	4.5 If Y/PY/NI to 4.4: Is it likely that assessment of the outcome was influenced by knowledge of intervention received?			NA
	Risk of bias judgement			Low
Bias in selection of the reported result	5.1 Were the data that produced this result analysed in accordance with a pre-specified analysis plan that was finalized before unblinded outcome data were available for analysis?			PY	The Finerenone in Reducing Kidney Failure and Disease Progression in Diabetic Kidney Disease (FIDELIO-DKD) trial was designed to test the hypothesis that finerenone slows CKD progression and reduces ardiovascular morbidity and mortality among patients with advanced CKD and type 2 diabetes.
	5.2 ... multiple eligible outcome measurements (e.g. scales, definitions, time points) within the outcome domain?			N	there is only one possible way in which the outcome domian can be measured
	5.3 ... multiple eligible analyses of the data?			N
	Risk of bias judgement			Low
Overall bias	Risk of bias judgement			Low
Unique ID	FIGARO-DKD	Study ID	NCT02545049	Assessor	Zhang and Wang
Ref or Label	N Engl J Med 2021; 385:2252-2263 Am J Nephrol. 2019 Nov; 50(5): 345–356.	Aim	assignment to intervention (the 'intention-to-treat' effect)
Experimental	Finerenone	Comparator	placebo	Source	Journal article(s); Trial protocol
Outcome	MACE	Results	finerenone:458/3686 placebo:519/3666	Weight	1
Domain	Signalling question			Response	Comments
Bias arising from the randomization process	1.1 Was the allocation sequence random?			Y	Eligible patients were randomized 1:1 via an interactive telephone/web-based system to receive once-daily treatment with either finerenone or placebo. Treatment assignment was determined by computer-generated random sequence with stratification by ­region (North America, Latin America, Europe, Asia, Other), eGFR category at screening (25 to <45, 45 to <60, and ≥60 mL/min/1.73 m2), category of alb…
	1.2 Was the allocation sequence concealed until participants were enrolled and assigned to interventions?			Y
	1.3 Did baseline differences between intervention groups suggest a problem with the randomization process?			N	Baseline characteristics were balanced between treatment groups
	Risk of bias judgement			Low
Bias due to deviations from intended interventions	2.1.Were participants aware of their assigned intervention during the trial?			N	Finerenone IR tablets (10 mg and 20 mg) and placebo tablets will be identical in appearance (size, shape, color). The packaging and labeling will be designed to maintain the blinding of the investigator’s team and the subjects. The study data will remain blinded until database lock and authorization of data release according to standard operating procedures._x000D_
	2.2.Were carers and people delivering the interventions aware of participants' assigned intervention during the trial?			N
	2.3. If Y/PY/NI to 2.1 or 2.2: Were there deviations from the intended intervention that arose because of the experimental context?			NA
	2.4 If Y/PY to 2.3: Were these deviations likely to have affected the outcome?			NA
	2.5. If Y/PY/NI to 2.4: Were these deviations from intended intervention balanced between groups?			NA
	2.6 Was an appropriate analysis used to estimate the effect of assignment to intervention?			Y	The statistical analyses will follow the intention-to-treat principle and will be based primarily on the full analysis set consisting of all randomized patients considered valid for analysis.
	2.7 If N/PN/NI to 2.6: Was there potential for a substantial impact (on the result) of the failure to analyse participants in the group to which they were randomized?			NA
	Risk of bias judgement			Low
Bias due to missing outcome data	3.1 Were data for this outcome available for all, or nearly all, participants randomized?			PY
	3.2 If N/PN/NI to 3.1: Is there evidence that result was not biased by missing outcome data?			NA
	3.3 If N/PN to 3.2: Could missingness in the outcome depend on its true value?			NA
	3.4 If Y/PY/NI to 3.3: Is it likely that missingness in the outcome depended on its true value?			NA
	Risk of bias judgement			Low
Bias in measurement of the outcome	4.1 Was the method of measuring the outcome inappropriate?			PN	major adverse cardiovascular events
	4.2 Could measurement or ascertainment of the outcome have differed between intervention groups?			N	There was no different between intervention groups in the measuremeant of the outcome
	4.3 Were outcome assessors aware of the intervention received by study participants?			N	A Clinical Event Committee (CEC), blinded to study treatment assignment, will adjudicate all events that could potentially fulfill the criteria for the primary, secondary or other endpoints during the study.All potential outcome events are independently reviewed and adjudicated by a Clinical Event Committee, which consists of 3 subcommittees (cardiac, renal, and neuro). All potential outcome even…
	4.4 If Y/PY/NI to 4.3: Could assessment of the outcome have been influenced by knowledge of intervention received?			NA
	4.5 If Y/PY/NI to 4.4: Is it likely that assessment of the outcome was influenced by knowledge of intervention received?			NA
	Risk of bias judgement			Low
Bias in selection of the reported result	5.1 Were the data that produced this result analysed in accordance with a pre-specified analysis plan that was finalized before unblinded outcome data were available for analysis?			PY	There was non different in analysis plan between protocol and the results.
	5.2 ... multiple eligible outcome measurements (e.g. scales, definitions, time points) within the outcome domain?			N	there is only one possible way in which the outcome domian can be measured
	5.3 ... multiple eligible analyses of the data?			N
	Risk of bias judgement			Low
Overall bias	Risk of bias judgement			Low
Unique ID	EMPA-REG OUTCOME	Study ID	NCT01131676	Assessor	Zhang and Wang
Ref or Label	N Engl J Med 2016; 375:323-334	Aim	assignment to intervention (the 'intention-to-treat' effect)
Experimental	Empagliflozin	Comparator	placebo	Source	Journal article(s); Trial protocol
Outcome	MACE	Results	empagliflozin:176/1212,placebo:99/607	Weight	1
Domain	Signalling question			Response	Comments
Bias arising from the randomization process	1.1 Was the allocation sequence random?			Y	Randomization was undertaken using a computer-generated random sequence and an interactive voice and web response system.
	1.2 Was the allocation sequence concealed until participants were enrolled and assigned to interventions?			Y
	1.3 Did baseline differences between intervention groups suggest a problem with the randomization process?			N	The baseline characteristics of the patients were generally similar in the two study groups
	Risk of bias judgement			Low
Bias due to deviations from intended interventions	2.1.Were participants aware of their assigned intervention during the trial?			N	After randomisation at Visit 3, patients, Investigators and individuals involved with the trial conduct or analysis for the clinical trial report will remain blinded with regard to the randomised treatment assignments until after database lock. Drug supplies will be provided by the Department of Pharmaceutical Development of Boehringer Ingelheim Pharma GmbH & Co. KG, Biberach, Germany. All study …
	2.2.Were carers and people delivering the interventions aware of participants' assigned intervention during the trial?			N
	2.3. If Y/PY/NI to 2.1 or 2.2: Were there deviations from the intended intervention that arose because of the experimental context?			NA
	2.4 If Y/PY to 2.3: Were these deviations likely to have affected the outcome?			NA
	2.5. If Y/PY/NI to 2.4: Were these deviations from intended intervention balanced between groups?			NA
	2.6 Was an appropriate analysis used to estimate the effect of assignment to intervention?			Y	We used a modified intention-to-treat approach to perform analyses in patients who had received at least one dose of a study drug. All analyses were performed at the nominal alpha level of 0.05 without correction for multiple hypothesis testing.
	2.7 If N/PN/NI to 2.6: Was there potential for a substantial impact (on the result) of the failure to analyse participants in the group to which they were randomized?			NA
	Risk of bias judgement			Low
Bias due to missing outcome data	3.1 Were data for this outcome available for all, or nearly all, participants randomized?			Y	A total of 7020 patients at 590 sites in 42 countries received at least one dose of a study drug.The primary outcome occurred in a significantly lower percentage of patients in the empagliflozin group (490 of 4687 [10.5%]) than in the placebo group (282 of 2333 [12.1%]) (hazard ratio in the empagliflozin group, 0.86; 95.02% confidence interval [CI], 0.74 to 0.99; P<0.001 for noninferiority and P=…
	3.2 If N/PN/NI to 3.1: Is there evidence that result was not biased by missing outcome data?			NA
	3.3 If N/PN to 3.2: Could missingness in the outcome depend on its true value?			NA
	3.4 If Y/PY/NI to 3.3: Is it likely that missingness in the outcome depended on its true value?			NA
	Risk of bias judgement			Low
Bias in measurement of the outcome	4.1 Was the method of measuring the outcome inappropriate?			PN	major adverse cardiovascular events
	4.2 Could measurement or ascertainment of the outcome have differed between intervention groups?			N	There was no different between intervention groups in the measuremeant of the outcome
	4.3 Were outcome assessors aware of the intervention received by study participants?			N	Events will be prospectively adjudicated by an independent Clinical Events Committee.Accordingly, procedures, including restricted access to electronic systems, were put in place to ensure that the effect estimate remained blinded and data review by the regulators would not require premature disclosure of the effects of empagliflozin on outcome. The data extraction, interim analysis and the follo…
	4.4 If Y/PY/NI to 4.3: Could assessment of the outcome have been influenced by knowledge of intervention received?			NA
	4.5 If Y/PY/NI to 4.4: Is it likely that assessment of the outcome was influenced by knowledge of intervention received?			NA
	Risk of bias judgement			Low
Bias in selection of the reported result	5.1 Were the data that produced this result analysed in accordance with a pre-specified analysis plan that was finalized before unblinded outcome data were available for analysis?			PY	An assessment of MACE was a prespecified objective of the trial, and outcomes were defined in a secondary statistical analysis plan.
	5.2 ... multiple eligible outcome measurements (e.g. scales, definitions, time points) within the outcome domain?			N	there is only one possible way in which the outcome domian can be measured
	5.3 ... multiple eligible analyses of the data?			N
	Risk of bias judgement			Low
Overall bias	Risk of bias judgement			Low
Unique ID	CREDENCE	Study ID	NCT02065791	Assessor	Zhang and Wang
Ref or Label	N Engl J Med 2019; 380:2295-2306	Aim	assignment to intervention (the 'intention-to-treat' effect)
Experimental	Canagliflozin	Comparator	placebo	Source	Journal article(s); Trial protocol
Outcome	MACE	Results	Canagliflozin:18/2202 Placebo:21/2199	Weight	1
Domain	Signalling question			Response	Comments
Bias arising from the randomization process	1.1 Was the allocation sequence random?			Y	Randomization and blinding will be used to minimize bias in the assignment of subjects to treatment groups, to increase the likelihood that known and unknown subject attributes (eg, demographic and baseline characteristics) are evenly balanced across treatment groups.
	1.2 Was the allocation sequence concealed until participants were enrolled and assigned to interventions?			Y
	1.3 Did baseline differences between intervention groups suggest a problem with the randomization process?			N	The baseline characteristics of the patients were similar in the two groups
	Risk of bias judgement			Low
Bias due to deviations from intended interventions	2.1.Were participants aware of their assigned intervention during the trial?			N	All study drug after randomization will be provided in a double-blind manner.Randomization and blinding will be used to minimize bias in the assignment of subjects to treatment groups, to increase the likelihood that known and unknown subject attributes (eg, demographic and baseline characteristics) are evenly balanced across treatment groups.
	2.2.Were carers and people delivering the interventions aware of participants' assigned intervention during the trial?			N
	2.3. If Y/PY/NI to 2.1 or 2.2: Were there deviations from the intended intervention that arose because of the experimental context?			NA
	2.4 If Y/PY to 2.3: Were these deviations likely to have affected the outcome?			NA
	2.5. If Y/PY/NI to 2.4: Were these deviations from intended intervention balanced between groups?			NA
	2.6 Was an appropriate analysis used to estimate the effect of assignment to intervention?			Y	In the intention-to-treat population, we used a stratified Cox proportional-hazards model to analyze the primary and secondary outcomes, according to the category of estimated GFR at screening.
	2.7 If N/PN/NI to 2.6: Was there potential for a substantial impact (on the result) of the failure to analyse participants in the group to which they were randomized?			NA
	Risk of bias judgement			Low
Bias due to missing outcome data	3.1 Were data for this outcome available for all, or nearly all, participants randomized?			PY	At the trial conclusion at a median follow-up of 2.62 years (range, 0.02 to 4.53), 1201 patients (27.3%) in the two groups had discontinued therapy (Table S3 and Figs. S1 and S2 in the Supplementary Appendix); the rate of adherence to the trial regimen was 84% during follow-up. A total of 4361 patients (99.1%) were either alive with follow-up at the end of the trial or had died before the final f…
	3.2 If N/PN/NI to 3.1: Is there evidence that result was not biased by missing outcome data?			NA
	3.3 If N/PN to 3.2: Could missingness in the outcome depend on its true value?			NA
	3.4 If Y/PY/NI to 3.3: Is it likely that missingness in the outcome depended on its true value?			NA
	Risk of bias judgement			Low
Bias in measurement of the outcome	4.1 Was the method of measuring the outcome inappropriate?			PN	major adverse cardiovascular events
	4.2 Could measurement or ascertainment of the outcome have differed between intervention groups?			N	There was no different between intervention groups in the measuremeant of the outcome
	4.3 Were outcome assessors aware of the intervention received by study participants?			N	The IEAC will be responsible for adjudicating all renal and CV events that are components in the primary and secondary composite endpoints in this study. The IEAC is composed of external specialists, blinded to treatment assignment. The operations, processes, and endpoint definitions to be employed by the committee are defined in its charter.
	4.4 If Y/PY/NI to 4.3: Could assessment of the outcome have been influenced by knowledge of intervention received?			NA
	4.5 If Y/PY/NI to 4.4: Is it likely that assessment of the outcome was influenced by knowledge of intervention received?			NA
	Risk of bias judgement			Low
Bias in selection of the reported result	5.1 Were the data that produced this result analysed in accordance with a pre-specified analysis plan that was finalized before unblinded outcome data were available for analysis?			PY	The key measure of the efficacy is the reduction in the primary composite endpoint of ESKD, doubling of serum creatinine, renal or CV death. The secondary measures of efficacy are the reduction in the composite endpoint of CV death and hospitalized congestive heart failure; the composite endpoint of CV death, non-fatal MI, and non-fatal stroke (ie, 3-point MACE);hospitalized congestive heart fail…
	5.2 ... multiple eligible outcome measurements (e.g. scales, definitions, time points) within the outcome domain?			PN	there is only one possible way in which the outcome domian can be measured
	5.3 ... multiple eligible analyses of the data?			N
	Risk of bias judgement			Low
Overall bias	Risk of bias judgement			Low
Unique ID	NCT03242018	Study ID	NCT03242018	Assessor	Zhang and Wang
Ref or Label	Diabetes Obes Metab. 2021 Dec;23(12):2632-2642.	Aim	assignment to intervention (the 'intention-to-treat' effect)
Experimental	Sotagliflozin	Comparator	placebo	Source	Journal article(s); Trial protocol
Outcome	MACE	Results	Sotagliflozin:7/184 placebo:12/93	Weight	1
Domain	Signalling question			Response	Comments
Bias arising from the randomization process	1.1 Was the allocation sequence random?			PY	Patients will continue to receive the blinded medication (sotagliflozin 400 mg, 200 mg, or placebo) to which they were randomized on Day 1. Patients who received rescue medication during the initial 26-week Treatment Period will continue on the same rescue medication during the double-blind _x000D_ Extension PeriodBias will be minimized by randomizing the patients to treatment groups, blinding th…
	1.2 Was the allocation sequence concealed until participants were enrolled and assigned to interventions?			PY
	1.3 Did baseline differences between intervention groups suggest a problem with the randomization process?			N	Baseline characteristics were balanced between treatment groups
	Risk of bias judgement			Low
Bias due to deviations from intended interventions	2.1.Were participants aware of their assigned intervention during the trial?			N	During the double-blind Treatment Period, each treatment package will be labeled with a number, which is generated by a computer program from the Sanofi. Investigators will not have access to the randomization (treatment) code except under circumstances described in Section 8.3.2. The randomization and the treatment allocation will be performed centrally by an IRT. The study biostatistician provi…
	2.2.Were carers and people delivering the interventions aware of participants' assigned intervention during the trial?			N
	2.3. If Y/PY/NI to 2.1 or 2.2: Were there deviations from the intended intervention that arose because of the experimental context?			NA
	2.4 If Y/PY to 2.3: Were these deviations likely to have affected the outcome?			NA
	2.5. If Y/PY/NI to 2.4: Were these deviations from intended intervention balanced between groups?			NA
	2.6 Was an appropriate analysis used to estimate the effect of assignment to intervention?			Y	The primary analysis of the primary efficacy endpoint was performed on the intent-to-treat population with an analysis of covariance (ANCOVA) model
	2.7 If N/PN/NI to 2.6: Was there potential for a substantial impact (on the result) of the failure to analyse participants in the group to which they were randomized?			NA
	Risk of bias judgement			Low
Bias due to missing outcome data	3.1 Were data for this outcome available for all, or nearly all, participants randomized?			Y	In this study, 277 patients enrolled and randomized. In 26 weeks, 230 patients completed the study.In 52 weeks, 200 patients completed the study. KFP: Sotagliflozin:24/184 placebo:10/93
	3.2 If N/PN/NI to 3.1: Is there evidence that result was not biased by missing outcome data?			NA
	3.3 If N/PN to 3.2: Could missingness in the outcome depend on its true value?			NA
	3.4 If Y/PY/NI to 3.3: Is it likely that missingness in the outcome depended on its true value?			NA
	Risk of bias judgement			Low
Bias in measurement of the outcome	4.1 Was the method of measuring the outcome inappropriate?			PN	major adverse cardiovascular events
	4.2 Could measurement or ascertainment of the outcome have differed between intervention groups?			PN	There was no different between intervention groups in the measuremeant of the outcome
	4.3 Were outcome assessors aware of the intervention received by study participants?			N	The Clinical Endpoint Committees (CECs) is/are comprised of experts in cardiology and nephrology (and other appropriate medical specialties such as neurology and endocrinology as needed) who are independen of the Sponsor and the contract research organization (CRO). The CEC(s) will review and adjudicate all deaths, major adverse cardiac events (MACE), selected CV events (MI, stroke, unstable angi…
	4.4 If Y/PY/NI to 4.3: Could assessment of the outcome have been influenced by knowledge of intervention received?			NA
	4.5 If Y/PY/NI to 4.4: Is it likely that assessment of the outcome was influenced by knowledge of intervention received?			NA
	Risk of bias judgement			Low
Bias in selection of the reported result	5.1 Were the data that produced this result analysed in accordance with a pre-specified analysis plan that was finalized before unblinded outcome data were available for analysis?			PY	There was non different in analysis plan between protocol and the results.
	5.2 ... multiple eligible outcome measurements (e.g. scales, definitions, time points) within the outcome domain?			PN	there is only one possible way in which the outcome domian can be measured
	5.3 ... multiple eligible analyses of the data?			N
	Risk of bias judgement			Low
Overall bias	Risk of bias judgement			Low
Unique ID	DAPA-CKD	Study ID	NCT03036150	Assessor	Zhang and Wang
Ref or Label	N Engl J Med 2020; 383:1436-1446	Aim	assignment to intervention (the 'intention-to-treat' effect)
Experimental	Dapagliflozin	Comparator	placebo	Source	Journal article(s); Trial protocol
Outcome	MACE	Results	Dapagliflozin:113/1455 placebo:118/1451	Weight	1
Domain	Signalling question			Response	Comments
Bias arising from the randomization process	1.1 Was the allocation sequence random?			Y	Investigators used an interactive voice-response or Web-response system to determine trial-group assignments.Participants and all trial personnel (except the members of the independent data monitoring committee) were unaware of the trial-group assignments.
	1.2 Was the allocation sequence concealed until participants were enrolled and assigned to interventions?			Y
	1.3 Did baseline differences between intervention groups suggest a problem with the randomization process?			N	The baseline characteristics, including medications for type 2 diabetes and kidney disease, were balanced between the dapagliflozin and placebo groups
	Risk of bias judgement			Low
Bias due to deviations from intended interventions	2.1.Were participants aware of their assigned intervention during the trial?			N	Dapagliflozin and placebo were packaged identically, with uniform tablet appearance, labeling, and administration schedules.Participants and all trial personnel (except the members of the independent data monitoring committee) were unaware of the trial-group assignments.
	2.2.Were carers and people delivering the interventions aware of participants' assigned intervention during the trial?			N
	2.3. If Y/PY/NI to 2.1 or 2.2: Were there deviations from the intended intervention that arose because of the experimental context?			NA
	2.4 If Y/PY to 2.3: Were these deviations likely to have affected the outcome?			NA
	2.5. If Y/PY/NI to 2.4: Were these deviations from intended intervention balanced between groups?			NA
	2.6 Was an appropriate analysis used to estimate the effect of assignment to intervention?			Y	The primary efficacy analysis was based on the intention-to-treat population, which included all the participants who had undergone randomization. A Cox proportional-hazards regression model that was stratified according to the factors used at randomization (type 2 diabetes and urinary albumin-to-creatinine ratio) and that was adjusted for the baseline estimated GFR was used to estimate the hazar…
	2.7 If N/PN/NI to 2.6: Was there potential for a substantial impact (on the result) of the failure to analyse participants in the group to which they were randomized?			NA
	Risk of bias judgement			Low
Bias due to missing outcome data	3.1 Were data for this outcome available for all, or nearly all, participants randomized?			Y	Dapagliflozin was discontinued for reasons other than death in 274 participants, and placebo was discontinued in 309 participants (12.7% and 14.4%, respectively). In all, 4289 participants (99.7%) completed the trial
	3.2 If N/PN/NI to 3.1: Is there evidence that result was not biased by missing outcome data?			NA
	3.3 If N/PN to 3.2: Could missingness in the outcome depend on its true value?			NA
	3.4 If Y/PY/NI to 3.3: Is it likely that missingness in the outcome depended on its true value?			NA
	Risk of bias judgement			Low
Bias in measurement of the outcome	4.1 Was the method of measuring the outcome inappropriate?			N	major adverse cardiovascular events
	4.2 Could measurement or ascertainment of the outcome have differed between intervention groups?			N	There was no different between intervention groups in the measuremeant of the outcome
	4.3 Were outcome assessors aware of the intervention received by study participants?			N	The analyses that were conducted by the sponsor were replicated by an independent academic group at the University Medical Center Groningen.
	4.4 If Y/PY/NI to 4.3: Could assessment of the outcome have been influenced by knowledge of intervention received?			NA
	4.5 If Y/PY/NI to 4.4: Is it likely that assessment of the outcome was influenced by knowledge of intervention received?			NA
	Risk of bias judgement			Low
Bias in selection of the reported result	5.1 Were the data that produced this result analysed in accordance with a pre-specified analysis plan that was finalized before unblinded outcome data were available for analysis?			Y	The analytical approach and power calculations have been published previously, and the complete prespecified statistical analysis plan is available with the protocol at NEJM.org. There was non different in analysis plan between protocol and the results.
	5.2 ... multiple eligible outcome measurements (e.g. scales, definitions, time points) within the outcome domain?			N	there is only one possible way in which the outcome domian can be measured
	5.3 ... multiple eligible analyses of the data?			N
	Risk of bias judgement			Low
Overall bias	Risk of bias judgement			Low
Unique ID	SCORED	Study ID	NCT03315143	Assessor	Zhang and Wang
Ref or Label	N Engl J Med 2021; 384:129-139	Aim	assignment to intervention (the 'intention-to-treat' effect)
Experimental	Sotagliflozin	Comparator	placebo	Source	Journal article(s); Trial protocol
Outcome	MACE	Results	Sotagliflozin:343/5292 placebo:442/5292	Weight	1
Domain	Signalling question			Response	Comments
Bias arising from the randomization process	1.1 Was the allocation sequence random?			Y	The Randomization and the treatment allocation will be performed centrally by an IRT. The study biostatistician provides the Randomization scheme to the IRT. Then, the IRT generates the patient Randomization list from which it allocates treatment to the patients.
	1.2 Was the allocation sequence concealed until participants were enrolled and assigned to interventions?			Y
	1.3 Did baseline differences between intervention groups suggest a problem with the randomization process?			N	Baseline characteristics were similar in the two groups
	Risk of bias judgement			Low
Bias due to deviations from intended interventions	2.1.Were participants aware of their assigned intervention during the trial?			N	During the double-blind Treatment period each treatment package will be labeled with a number, which is generated by a computer program from Sanofi. Investigators will not have access to the Randomization (treatment) code except under circumstances described in Section 8.3.2. The Randomization and the treatment allocation will be performed centrally by an IRT. The study biostatistician provides t…
	2.2.Were carers and people delivering the interventions aware of participants' assigned intervention during the trial?			N
	2.3. If Y/PY/NI to 2.1 or 2.2: Were there deviations from the intended intervention that arose because of the experimental context?			NA
	2.4 If Y/PY to 2.3: Were these deviations likely to have affected the outcome?			NA
	2.5. If Y/PY/NI to 2.4: Were these deviations from intended intervention balanced between groups?			NA
	2.6 Was an appropriate analysis used to estimate the effect of assignment to intervention?			Y	All efficacy analyses followed the intention-to-treat principle.
	2.7 If N/PN/NI to 2.6: Was there potential for a substantial impact (on the result) of the failure to analyse participants in the group to which they were randomized?			NA
	Risk of bias judgement			Low
Bias due to missing outcome data	3.1 Were data for this outcome available for all, or nearly all, participants randomized?			Y	Vital status was available for 99.4% of the patients; 142 (1.3%) did not complete final trial visits, of whom 67 had unknown end-of-trial vital status.
	3.2 If N/PN/NI to 3.1: Is there evidence that result was not biased by missing outcome data?			NA
	3.3 If N/PN to 3.2: Could missingness in the outcome depend on its true value?			NA
	3.4 If Y/PY/NI to 3.3: Is it likely that missingness in the outcome depended on its true value?			NA
	Risk of bias judgement			Low
Bias in measurement of the outcome	4.1 Was the method of measuring the outcome inappropriate?			N	major adverse cardiovascular events
	4.2 Could measurement or ascertainment of the outcome have differed between intervention groups?			N	There was no different between intervention groups in the measuremeant of the outcome
	4.3 Were outcome assessors aware of the intervention received by study participants?			N	An independent Clinical Endpoint Committee (CEC) will review and adjudicate all events of _x000D_ death, MACE (CV death, non-fatal MI or non-fatal stroke), selected CV and renal events, diabetic _x000D_ ketoacidosis (DKA) and bone fractures in a treatment-blinded manner.An expert committee will review all potential cases of drug-induced liver injuries (DILIs) in a _x000D_ treatment blinded manner…
	4.4 If Y/PY/NI to 4.3: Could assessment of the outcome have been influenced by knowledge of intervention received?			NA
	4.5 If Y/PY/NI to 4.4: Is it likely that assessment of the outcome was influenced by knowledge of intervention received?			NA
	Risk of bias judgement			Low
Bias in selection of the reported result	5.1 Were the data that produced this result analysed in accordance with a pre-specified analysis plan that was finalized before unblinded outcome data were available for analysis?			Y	Primary end-point events according to stratification factors and in selected prespecified subgroups are shown in Figure S3.Prespecified and post hoc evaluations of composite end points as a function of normo-, micro-, and macroalbuminuria are presented in Tables S6 and S7.In protocol,As explained in Section 4, the first primary endpoint of 3-point MACE is in concordance with appropriate FDA guida…
	5.2 ... multiple eligible outcome measurements (e.g. scales, definitions, time points) within the outcome domain?			N	there is only one possible way in which the outcome domian can be measured
	5.3 ... multiple eligible analyses of the data?			N
	Risk of bias judgement			Low
Overall bias	Risk of bias judgement			Low
Unique ID	FIDELIO-DKD	Study ID	NCT02540993	Assessor	Zhang and Wang
Ref or Label	N Engl J Med 2020; 383:2219-2229	Aim	assignment to intervention (the 'intention-to-treat' effect)
Experimental	Finerenone	Comparator	placebo	Source	Journal article(s); Trial protocol
Outcome	Hospitalization for heart failure	Results	finerenone:139/2833 placebo:162/2841	Weight	1
Domain	Signalling question			Response	Comments
Bias arising from the randomization process	1.1 Was the allocation sequence random?			PY	In protocol, Study drug must be permanently discontinued if any of the following occurs:the randomization code is broken by the investigator, or other responsible person, when knowledge of the subject’s treatment is required
	1.2 Was the allocation sequence concealed until participants were enrolled and assigned to interventions?			PY
	1.3 Did baseline differences between intervention groups suggest a problem with the randomization process?			N	Baseline characteristics and concomitant medications were balanced between the two groups
	Risk of bias judgement			Low
Bias due to deviations from intended interventions	2.1.Were participants aware of their assigned intervention during the trial?			N	The packaging and labeling will be designed to maintain the blinding of _x000D_ the investigator’s team and the subjects. The study data will remain blinded until database lock and authorization of data release according to standard operating procedures.Appropriate measures will be taken to maintain blinding while bioanalysis is ongoing._x000D_
	2.2.Were carers and people delivering the interventions aware of participants' assigned intervention during the trial?			N
	2.3. If Y/PY/NI to 2.1 or 2.2: Were there deviations from the intended intervention that arose because of the experimental context?			NA
	2.4 If Y/PY to 2.3: Were these deviations likely to have affected the outcome?			NA
	2.5. If Y/PY/NI to 2.4: Were these deviations from intended intervention balanced between groups?			NA
	2.6 Was an appropriate analysis used to estimate the effect of assignment to intervention?			PY
	2.7 If N/PN/NI to 2.6: Was there potential for a substantial impact (on the result) of the failure to analyse participants in the group to which they were randomized?			NA
	Risk of bias judgement			Low
Bias due to missing outcome data	3.1 Were data for this outcome available for all, or nearly all, participants randomized?			PY	a total of 13,911 patients in 48 countries underwent screening, and 5734 patients underwent randomization,822 patients (29.0%) in the finerenone group and 801 patients (28.2%) in the placebo group had discontinued the trial regimen,The incidence of the primary composite outcome of kidney failure, a sustained decrease of at least 40% in the eGFR from baseline, or death from renal causes was signif…
	3.2 If N/PN/NI to 3.1: Is there evidence that result was not biased by missing outcome data?			NA
	3.3 If N/PN to 3.2: Could missingness in the outcome depend on its true value?			NA
	3.4 If Y/PY/NI to 3.3: Is it likely that missingness in the outcome depended on its true value?			NA
	Risk of bias judgement			Low
Bias in measurement of the outcome	4.1 Was the method of measuring the outcome inappropriate?			N	hospitalization for heart failure
	4.2 Could measurement or ascertainment of the outcome have differed between intervention groups?			N	There was no different between intervention groups in the measuremeant of the outcome
	4.3 Were outcome assessors aware of the intervention received by study participants?			N	A Clinical Event Committee (CEC), blinded to study treatment assignment, will adjudicate all events that could potentially fulfill the criteria for the primary, secondary or other endpoints during the study.
	4.4 If Y/PY/NI to 4.3: Could assessment of the outcome have been influenced by knowledge of intervention received?			NA
	4.5 If Y/PY/NI to 4.4: Is it likely that assessment of the outcome was influenced by knowledge of intervention received?			NA
	Risk of bias judgement			Low
Bias in selection of the reported result	5.1 Were the data that produced this result analysed in accordance with a pre-specified analysis plan that was finalized before unblinded outcome data were available for analysis?			Y	The Finerenone in Reducing Kidney Failure and Disease Progression in Diabetic Kidney Disease (FIDELIO-DKD) trial was designed to test the hypothesis that finerenone slows CKD progression and reduces ardiovascular morbidity and mortality among patients with advanced CKD and type 2 diabetes.
	5.2 ... multiple eligible outcome measurements (e.g. scales, definitions, time points) within the outcome domain?			N	there is only one possible way in which the outcome domian can be measured
	5.3 ... multiple eligible analyses of the data?			N
	Risk of bias judgement			Low
Overall bias	Risk of bias judgement			Low
Unique ID	FIGARO-DKD	Study ID	NCT02545049	Assessor	Zhang and Wang
Ref or Label	N Engl J Med 2021; 385:2252-2263 Am J Nephrol. 2019 Nov; 50(5): 345–356.	Aim	assignment to intervention (the 'intention-to-treat' effect)
Experimental	Finerenone	Comparator	placebo	Source	Journal article(s); Trial protocol
Outcome	Hospitalization for heart failure	Results	finerenone:117/3686 placebo:163/3666	Weight	1
Domain	Signalling question			Response	Comments
Bias arising from the randomization process	1.1 Was the allocation sequence random?			Y	Eligible patients were randomized 1:1 via an interactive telephone/web-based system to receive once-daily treatment with either finerenone or placebo. Treatment assignment was determined by computer-generated random sequence with stratification by ­region (North America, Latin America, Europe, Asia, Other), eGFR category at screening (25 to <45, 45 to <60, and ≥60 mL/min/1.73 m2), category of alb…
	1.2 Was the allocation sequence concealed until participants were enrolled and assigned to interventions?			Y
	1.3 Did baseline differences between intervention groups suggest a problem with the randomization process?			N	Baseline characteristics were balanced between treatment groups
	Risk of bias judgement			Low
Bias due to deviations from intended interventions	2.1.Were participants aware of their assigned intervention during the trial?			N	Finerenone IR tablets (10 mg and 20 mg) and placebo tablets will be identical in appearance (size, shape, color). The packaging and labeling will be designed to maintain the blinding of the investigator’s team and the subjects. The study data will remain blinded until database lock and authorization of data release according to standard operating procedures._x000D_
	2.2.Were carers and people delivering the interventions aware of participants' assigned intervention during the trial?			N
	2.3. If Y/PY/NI to 2.1 or 2.2: Were there deviations from the intended intervention that arose because of the experimental context?			NA
	2.4 If Y/PY to 2.3: Were these deviations likely to have affected the outcome?			NA
	2.5. If Y/PY/NI to 2.4: Were these deviations from intended intervention balanced between groups?			NA
	2.6 Was an appropriate analysis used to estimate the effect of assignment to intervention?			Y	The statistical analyses will follow the intention-to-treat principle and will be based primarily on the full analysis set consisting of all randomized patients considered valid for analysis.
	2.7 If N/PN/NI to 2.6: Was there potential for a substantial impact (on the result) of the failure to analyse participants in the group to which they were randomized?			NA
	Risk of bias judgement			Low
Bias due to missing outcome data	3.1 Were data for this outcome available for all, or nearly all, participants randomized?			PY
	3.2 If N/PN/NI to 3.1: Is there evidence that result was not biased by missing outcome data?			NA
	3.3 If N/PN to 3.2: Could missingness in the outcome depend on its true value?			NA
	3.4 If Y/PY/NI to 3.3: Is it likely that missingness in the outcome depended on its true value?			NA
	Risk of bias judgement			Low
Bias in measurement of the outcome	4.1 Was the method of measuring the outcome inappropriate?			N	Hospitalization for heart failure
	4.2 Could measurement or ascertainment of the outcome have differed between intervention groups?			N	There was no different between intervention groups in the measuremeant of the outcome
	4.3 Were outcome assessors aware of the intervention received by study participants?			N	A Clinical Event Committee (CEC), blinded to study treatment assignment, will adjudicate all events that could potentially fulfill the criteria for the primary, secondary or other endpoints during the study.All potential outcome events are independently reviewed and adjudicated by a Clinical Event Committee, which consists of 3 subcommittees (cardiac, renal, and neuro). All potential outcome even…
	4.4 If Y/PY/NI to 4.3: Could assessment of the outcome have been influenced by knowledge of intervention received?			NA
	4.5 If Y/PY/NI to 4.4: Is it likely that assessment of the outcome was influenced by knowledge of intervention received?			NA
	Risk of bias judgement			Low
Bias in selection of the reported result	5.1 Were the data that produced this result analysed in accordance with a pre-specified analysis plan that was finalized before unblinded outcome data were available for analysis?			Y	The main prespecified secondary endpoint is a composite of time to first occurrence of kidney failure, a sustained decrease of eGFR ≥40% from baseline over at least 4 weeks, or renal death.
	5.2 ... multiple eligible outcome measurements (e.g. scales, definitions, time points) within the outcome domain?			N	there is only one possible way in which the outcome domian can be measured
	5.3 ... multiple eligible analyses of the data?			N
	Risk of bias judgement			Low
Overall bias	Risk of bias judgement			Low
Unique ID	EMPA-REG OUTCOME	Study ID	NCT01131676	Assessor	Zhang and Wang
Ref or Label	N Engl J Med 2016; 375:323-334	Aim	assignment to intervention (the 'intention-to-treat' effect)
Experimental	Empagliflozin	Comparator	placebo	Source	Journal article(s); Trial protocol
Outcome	Hospitalization for heart failure	Results	Empagliflozin:51/1212 placebo:43/607	Weight	1
Domain	Signalling question			Response	Comments
Bias arising from the randomization process	1.1 Was the allocation sequence random?			Y	Randomization was undertaken using a computer-generated random sequence and an interactive voice and web response system.
	1.2 Was the allocation sequence concealed until participants were enrolled and assigned to interventions?			Y
	1.3 Did baseline differences between intervention groups suggest a problem with the randomization process?			N	The baseline characteristics of the patients were generally similar in the two study groups
	Risk of bias judgement			Low
Bias due to deviations from intended interventions	2.1.Were participants aware of their assigned intervention during the trial?			N	After randomisation at Visit 3, patients, Investigators and individuals involved with the trial conduct or analysis for the clinical trial report will remain blinded with regard to the randomised treatment assignments until after database lock. Drug supplies will be provided by the Department of Pharmaceutical Development of Boehringer Ingelheim Pharma GmbH & Co. KG, Biberach, Germany. All study …
	2.2.Were carers and people delivering the interventions aware of participants' assigned intervention during the trial?			N
	2.3. If Y/PY/NI to 2.1 or 2.2: Were there deviations from the intended intervention that arose because of the experimental context?			NA
	2.4 If Y/PY to 2.3: Were these deviations likely to have affected the outcome?			NA
	2.5. If Y/PY/NI to 2.4: Were these deviations from intended intervention balanced between groups?			NA
	2.6 Was an appropriate analysis used to estimate the effect of assignment to intervention?			Y	We used a modified intention-to-treat approach to perform analyses in patients who had received at least one dose of a study drug. All analyses were performed at the nominal alpha level of 0.05 without correction for multiple hypothesis testing.
	2.7 If N/PN/NI to 2.6: Was there potential for a substantial impact (on the result) of the failure to analyse participants in the group to which they were randomized?			NA
	Risk of bias judgement			Low
Bias due to missing outcome data	3.1 Were data for this outcome available for all, or nearly all, participants randomized?			Y	Overall, 97.0% of patients completed the study, with 25.4% of patients prematurely discontinuing a study drug. Final vital status was available for 99.2% of patients.
	3.2 If N/PN/NI to 3.1: Is there evidence that result was not biased by missing outcome data?			NA
	3.3 If N/PN to 3.2: Could missingness in the outcome depend on its true value?			NA
	3.4 If Y/PY/NI to 3.3: Is it likely that missingness in the outcome depended on its true value?			NA
	Risk of bias judgement			Low
Bias in measurement of the outcome	4.1 Was the method of measuring the outcome inappropriate?			N	hospitalization for heart failure
	4.2 Could measurement or ascertainment of the outcome have differed between intervention groups?			N	There was no different between intervention groups in the measuremeant of the outcome
	4.3 Were outcome assessors aware of the intervention received by study participants?			N	Events will be prospectively adjudicated by an independent Clinical Events Committee.Accordingly, procedures, including restricted access to electronic systems, were put in place to ensure that the effect estimate remained blinded and data review by the regulators would not require premature disclosure of the effects of empagliflozin on outcome. The data extraction, interim analysis and the follo…
	4.4 If Y/PY/NI to 4.3: Could assessment of the outcome have been influenced by knowledge of intervention received?			NA
	4.5 If Y/PY/NI to 4.4: Is it likely that assessment of the outcome was influenced by knowledge of intervention received?			NA
	Risk of bias judgement			Low
Bias in selection of the reported result	5.1 Were the data that produced this result analysed in accordance with a pre-specified analysis plan that was finalized before unblinded outcome data were available for analysis?			Y	An assessment of renal outcomes was a prespecified objective of the trial, and outcomes were defined in a secondary statistical analysis plan.
	5.2 ... multiple eligible outcome measurements (e.g. scales, definitions, time points) within the outcome domain?			N	there is only one possible way in which the outcome domian can be measured
	5.3 ... multiple eligible analyses of the data?			N
	Risk of bias judgement			Low
Overall bias	Risk of bias judgement			Low
Unique ID	CREDENCE	Study ID	NCT02065791	Assessor	Zhang and Wang
Ref or Label	N Engl J Med 2019; 380:2295-2306	Aim	assignment to intervention (the 'intention-to-treat' effect)
Experimental	Canagliflozin	Comparator	placebo	Source	Journal article(s); Trial protocol
Outcome	Hospitalization for heart failure	Results	Canagliflozin:89/2202 Placebo:141/2199	Weight	1
Domain	Signalling question			Response	Comments
Bias arising from the randomization process	1.1 Was the allocation sequence random?			Y	Randomization and blinding will be used to minimize bias in the assignment of subjects to treatment groups, to increase the likelihood that known and unknown subject attributes (eg, demographic and baseline characteristics) are evenly balanced across treatment groups.
	1.2 Was the allocation sequence concealed until participants were enrolled and assigned to interventions?			Y
	1.3 Did baseline differences between intervention groups suggest a problem with the randomization process?			N	The baseline characteristics of the patients were similar in the two groups
	Risk of bias judgement			Low
Bias due to deviations from intended interventions	2.1.Were participants aware of their assigned intervention during the trial?			N	All study drug after randomization will be provided in a double-blind manner.Randomization and blinding will be used to minimize bias in the assignment of subjects to treatment groups, to increase the likelihood that known and unknown subject attributes (eg, demographic and baseline characteristics) are evenly balanced across treatment groups.
	2.2.Were carers and people delivering the interventions aware of participants' assigned intervention during the trial?			N
	2.3. If Y/PY/NI to 2.1 or 2.2: Were there deviations from the intended intervention that arose because of the experimental context?			NA
	2.4 If Y/PY to 2.3: Were these deviations likely to have affected the outcome?			NA
	2.5. If Y/PY/NI to 2.4: Were these deviations from intended intervention balanced between groups?			NA
	2.6 Was an appropriate analysis used to estimate the effect of assignment to intervention?			Y	In the intention-to-treat population, we used a stratified Cox proportional-hazards model to analyze the primary and secondary outcomes, according to the category of estimated GFR at screening.
	2.7 If N/PN/NI to 2.6: Was there potential for a substantial impact (on the result) of the failure to analyse participants in the group to which they were randomized?			NA
	Risk of bias judgement			Low
Bias due to missing outcome data	3.1 Were data for this outcome available for all, or nearly all, participants randomized?			PY	At the trial conclusion at a median follow-up of 2.62 years (range, 0.02 to 4.53), 1201 patients (27.3%) in the two groups had discontinued therapy (Table S3 and Figs. S1 and S2 in the Supplementary Appendix); the rate of adherence to the trial regimen was 84% during follow-up. A total of 4361 patients (99.1%) were either alive with follow-up at the end of the trial or had died before the final f…
	3.2 If N/PN/NI to 3.1: Is there evidence that result was not biased by missing outcome data?			NA
	3.3 If N/PN to 3.2: Could missingness in the outcome depend on its true value?			NA
	3.4 If Y/PY/NI to 3.3: Is it likely that missingness in the outcome depended on its true value?			NA
	Risk of bias judgement			Low
Bias in measurement of the outcome	4.1 Was the method of measuring the outcome inappropriate?			N	hospitalization for heart failure
	4.2 Could measurement or ascertainment of the outcome have differed between intervention groups?			N	There was no different between intervention groups in the measuremeant of the outcome
	4.3 Were outcome assessors aware of the intervention received by study participants?			N	The IEAC will be responsible for adjudicating all renal and CV events that are components in the primary and secondary composite endpoints in this study. The IEAC is composed of external specialists, blinded to treatment assignment. The operations, processes, and endpoint definitions to be employed by the committee are defined in its charter.
	4.4 If Y/PY/NI to 4.3: Could assessment of the outcome have been influenced by knowledge of intervention received?			NA
	4.5 If Y/PY/NI to 4.4: Is it likely that assessment of the outcome was influenced by knowledge of intervention received?			NA
	Risk of bias judgement			Low
Bias in selection of the reported result	5.1 Were the data that produced this result analysed in accordance with a pre-specified analysis plan that was finalized before unblinded outcome data were available for analysis?			Y	The key measure of the efficacy is the reduction in the primary composite endpoint of ESKD, doubling of serum creatinine, renal or CV death. The secondary measures of efficacy are the reduction in the composite endpoint of CV death and hospitalized congestive heart failure; the composite endpoint of CV death, non-fatal MI, and non-fatal stroke (ie, 3-point MACE);hospitalized congestive heart fail…
	5.2 ... multiple eligible outcome measurements (e.g. scales, definitions, time points) within the outcome domain?			N	there is only one possible way in which the outcome domian can be measured
	5.3 ... multiple eligible analyses of the data?			N
	Risk of bias judgement			Low
Overall bias	Risk of bias judgement			Low
Unique ID	NCT03242018	Study ID	NCT03242018	Assessor	Zhang and Wang
Ref or Label	Diabetes Obes Metab. 2021 Dec;23(12):2632-2642.	Aim	assignment to intervention (the 'intention-to-treat' effect)
Experimental	Sotagliflozin	Comparator	placebo	Source	Journal article(s); Trial protocol
Outcome	Hospitalization for heart failure	Results	Sotagliflozin:4/184 placebo:3/93	Weight	1
Domain	Signalling question			Response	Comments
Bias arising from the randomization process	1.1 Was the allocation sequence random?			PY	Patients will continue to receive the blinded medication (sotagliflozin 400 mg, 200 mg, or placebo) to which they were randomized on Day 1. Patients who received rescue medication during the initial 26-week Treatment Period will continue on the same rescue medication during the double-blind _x000D_ Extension PeriodBias will be minimized by randomizing the patients to treatment groups, blinding th…
	1.2 Was the allocation sequence concealed until participants were enrolled and assigned to interventions?			PY
	1.3 Did baseline differences between intervention groups suggest a problem with the randomization process?			N	Baseline characteristics were balanced between treatment groups
	Risk of bias judgement			Low
Bias due to deviations from intended interventions	2.1.Were participants aware of their assigned intervention during the trial?			N	During the double-blind Treatment Period, each treatment package will be labeled with a number, which is generated by a computer program from the Sanofi. Investigators will not have access to the randomization (treatment) code except under circumstances described in Section 8.3.2. The randomization and the treatment allocation will be performed centrally by an IRT. The study biostatistician provi…
	2.2.Were carers and people delivering the interventions aware of participants' assigned intervention during the trial?			N
	2.3. If Y/PY/NI to 2.1 or 2.2: Were there deviations from the intended intervention that arose because of the experimental context?			NA
	2.4 If Y/PY to 2.3: Were these deviations likely to have affected the outcome?			NA
	2.5. If Y/PY/NI to 2.4: Were these deviations from intended intervention balanced between groups?			NA
	2.6 Was an appropriate analysis used to estimate the effect of assignment to intervention?			Y	The primary analysis of the primary efficacy endpoint was performed on the intent-to-treat population with an analysis of covariance (ANCOVA) model
	2.7 If N/PN/NI to 2.6: Was there potential for a substantial impact (on the result) of the failure to analyse participants in the group to which they were randomized?			NA
	Risk of bias judgement			Low
Bias due to missing outcome data	3.1 Were data for this outcome available for all, or nearly all, participants randomized?			Y	In this study, 277 patients enrolled and randomized. In 26 weeks, 230 patients completed the study.In 52 weeks, 200 patients completed the study. KFP: Sotagliflozin:24/184 placebo:10/93
	3.2 If N/PN/NI to 3.1: Is there evidence that result was not biased by missing outcome data?			NA
	3.3 If N/PN to 3.2: Could missingness in the outcome depend on its true value?			NA
	3.4 If Y/PY/NI to 3.3: Is it likely that missingness in the outcome depended on its true value?			NA
	Risk of bias judgement			Low
Bias in measurement of the outcome	4.1 Was the method of measuring the outcome inappropriate?			N	Hospitalization for heart failure
	4.2 Could measurement or ascertainment of the outcome have differed between intervention groups?			N	There was no different between intervention groups in the measuremeant of the outcome
	4.3 Were outcome assessors aware of the intervention received by study participants?			N	The Clinical Endpoint Committees (CECs) is/are comprised of experts in cardiology and nephrology (and other appropriate medical specialties such as neurology and endocrinology as needed) who are independen of the Sponsor and the contract research organization (CRO). The CEC(s) will review and adjudicate all deaths, major adverse cardiac events (MACE), selected CV events (MI, stroke, unstable angi…
	4.4 If Y/PY/NI to 4.3: Could assessment of the outcome have been influenced by knowledge of intervention received?			NA
	4.5 If Y/PY/NI to 4.4: Is it likely that assessment of the outcome was influenced by knowledge of intervention received?			NA
	Risk of bias judgement			Low
Bias in selection of the reported result	5.1 Were the data that produced this result analysed in accordance with a pre-specified analysis plan that was finalized before unblinded outcome data were available for analysis?			Y	There was non different in analysis plan between protocol and the results.
	5.2 ... multiple eligible outcome measurements (e.g. scales, definitions, time points) within the outcome domain?			N	there is only one possible way in which the outcome domian can be measured
	5.3 ... multiple eligible analyses of the data?			N
	Risk of bias judgement			Low
Overall bias	Risk of bias judgement			Low
Unique ID	DAPA-CKD	Study ID	NCT03036150	Assessor	Zhang and Wang
Ref or Label	N Engl J Med 2020; 383:1436-1446	Aim	assignment to intervention (the 'intention-to-treat' effect)
Experimental	Dapagliflozin	Comparator	placebo	Source	Journal article(s); Trial protocol
Outcome	Hospitalization for heart failure	Results	Dapagliflozin:31/1455 placebo:64/1451	Weight	1
Domain	Signalling question			Response	Comments
Bias arising from the randomization process	1.1 Was the allocation sequence random?			Y	Investigators used an interactive voice-response or Web-response system to determine trial-group assignments.Participants and all trial personnel (except the members of the independent data monitoring committee) were unaware of the trial-group assignments.
	1.2 Was the allocation sequence concealed until participants were enrolled and assigned to interventions?			Y
	1.3 Did baseline differences between intervention groups suggest a problem with the randomization process?			N	The baseline characteristics, including medications for type 2 diabetes and kidney disease, were balanced between the dapagliflozin and placebo groups
	Risk of bias judgement			Low
Bias due to deviations from intended interventions	2.1.Were participants aware of their assigned intervention during the trial?			N	Dapagliflozin and placebo were packaged identically, with uniform tablet appearance, labeling, and administration schedules.Participants and all trial personnel (except the members of the independent data monitoring committee) were unaware of the trial-group assignments.
	2.2.Were carers and people delivering the interventions aware of participants' assigned intervention during the trial?			N
	2.3. If Y/PY/NI to 2.1 or 2.2: Were there deviations from the intended intervention that arose because of the experimental context?			NA
	2.4 If Y/PY to 2.3: Were these deviations likely to have affected the outcome?			NA
	2.5. If Y/PY/NI to 2.4: Were these deviations from intended intervention balanced between groups?			NA
	2.6 Was an appropriate analysis used to estimate the effect of assignment to intervention?			Y	The primary efficacy analysis was based on the intention-to-treat population, which included all the participants who had undergone randomization. A Cox proportional-hazards regression model that was stratified according to the factors used at randomization (type 2 diabetes and urinary albumin-to-creatinine ratio) and that was adjusted for the baseline estimated GFR was used to estimate the hazar…
	2.7 If N/PN/NI to 2.6: Was there potential for a substantial impact (on the result) of the failure to analyse participants in the group to which they were randomized?			NA
	Risk of bias judgement			Low
Bias due to missing outcome data	3.1 Were data for this outcome available for all, or nearly all, participants randomized?			Y	Dapagliflozin was discontinued for reasons other than death in 274 participants, and placebo was discontinued in 309 participants (12.7% and 14.4%, respectively). In all, 4289 participants (99.7%) completed the trial
	3.2 If N/PN/NI to 3.1: Is there evidence that result was not biased by missing outcome data?			NA
	3.3 If N/PN to 3.2: Could missingness in the outcome depend on its true value?			NA
	3.4 If Y/PY/NI to 3.3: Is it likely that missingness in the outcome depended on its true value?			NA
	Risk of bias judgement			Low
Bias in measurement of the outcome	4.1 Was the method of measuring the outcome inappropriate?			N	Hospitalization for heart failure
	4.2 Could measurement or ascertainment of the outcome have differed between intervention groups?			N	There was no different between intervention groups in the measuremeant of the outcome
	4.3 Were outcome assessors aware of the intervention received by study participants?			N	The analyses that were conducted by the sponsor were replicated by an independent academic group at the University Medical Center Groningen.
	4.4 If Y/PY/NI to 4.3: Could assessment of the outcome have been influenced by knowledge of intervention received?			NA
	4.5 If Y/PY/NI to 4.4: Is it likely that assessment of the outcome was influenced by knowledge of intervention received?			NA
	Risk of bias judgement			Low
Bias in selection of the reported result	5.1 Were the data that produced this result analysed in accordance with a pre-specified analysis plan that was finalized before unblinded outcome data were available for analysis?			Y	The analytical approach and power calculations have been published previously, and the complete prespecified statistical analysis plan is available with the protocol at NEJM.org. There was non different in analysis plan between protocol and the results.
	5.2 ... multiple eligible outcome measurements (e.g. scales, definitions, time points) within the outcome domain?			N	there is only one possible way in which the outcome domian can be measured
	5.3 ... multiple eligible analyses of the data?			N
	Risk of bias judgement			Low
Overall bias	Risk of bias judgement			Low
Unique ID	SCORED	Study ID	NCT03315143	Assessor	Zhang and Wang
Ref or Label	N Engl J Med 2021; 384:129-139	Aim	assignment to intervention (the 'intention-to-treat' effect)
Experimental	Sotagliflozin	Comparator	placebo	Source	Journal article(s); Trial protocol
Outcome	Hospitalization for heart failure	Results	Sotagliflozin:106/5292 placebo:159/5292	Weight	1
Domain	Signalling question			Response	Comments
Bias arising from the randomization process	1.1 Was the allocation sequence random?			Y	The Randomization and the treatment allocation will be performed centrally by an IRT. The study biostatistician provides the Randomization scheme to the IRT. Then, the IRT generates the patient Randomization list from which it allocates treatment to the patients.
	1.2 Was the allocation sequence concealed until participants were enrolled and assigned to interventions?			Y
	1.3 Did baseline differences between intervention groups suggest a problem with the randomization process?			N	Baseline characteristics were similar in the two groups
	Risk of bias judgement			Low
Bias due to deviations from intended interventions	2.1.Were participants aware of their assigned intervention during the trial?			N	During the double-blind Treatment period each treatment package will be labeled with a number, which is generated by a computer program from Sanofi. Investigators will not have access to the Randomization (treatment) code except under circumstances described in Section 8.3.2. The Randomization and the treatment allocation will be performed centrally by an IRT. The study biostatistician provides t…
	2.2.Were carers and people delivering the interventions aware of participants' assigned intervention during the trial?			N
	2.3. If Y/PY/NI to 2.1 or 2.2: Were there deviations from the intended intervention that arose because of the experimental context?			NA
	2.4 If Y/PY to 2.3: Were these deviations likely to have affected the outcome?			NA
	2.5. If Y/PY/NI to 2.4: Were these deviations from intended intervention balanced between groups?			NA
	2.6 Was an appropriate analysis used to estimate the effect of assignment to intervention?			Y	All efficacy analyses followed the intention-to-treat principle.
	2.7 If N/PN/NI to 2.6: Was there potential for a substantial impact (on the result) of the failure to analyse participants in the group to which they were randomized?			NA
	Risk of bias judgement			Low
Bias due to missing outcome data	3.1 Were data for this outcome available for all, or nearly all, participants randomized?			Y	Vital status was available for 99.4% of the patients; 142 (1.3%) did not complete final trial visits, of whom 67 had unknown end-of-trial vital status.
	3.2 If N/PN/NI to 3.1: Is there evidence that result was not biased by missing outcome data?			NA
	3.3 If N/PN to 3.2: Could missingness in the outcome depend on its true value?			NA
	3.4 If Y/PY/NI to 3.3: Is it likely that missingness in the outcome depended on its true value?			NA
	Risk of bias judgement			Low
Bias in measurement of the outcome	4.1 Was the method of measuring the outcome inappropriate?			N	Hospitalization for heart failure
	4.2 Could measurement or ascertainment of the outcome have differed between intervention groups?			N	There was no different between intervention groups in the measuremeant of the outcome
	4.3 Were outcome assessors aware of the intervention received by study participants?			N	An independent Clinical Endpoint Committee (CEC) will review and adjudicate all events of _x000D_ death, MACE (CV death, non-fatal MI or non-fatal stroke), selected CV and renal events, diabetic _x000D_ ketoacidosis (DKA) and bone fractures in a treatment-blinded manner.An expert committee will review all potential cases of drug-induced liver injuries (DILIs) in a _x000D_ treatment blinded manner…
	4.4 If Y/PY/NI to 4.3: Could assessment of the outcome have been influenced by knowledge of intervention received?			NA
	4.5 If Y/PY/NI to 4.4: Is it likely that assessment of the outcome was influenced by knowledge of intervention received?			NA
	Risk of bias judgement			Low
Bias in selection of the reported result	5.1 Were the data that produced this result analysed in accordance with a pre-specified analysis plan that was finalized before unblinded outcome data were available for analysis?			Y	Primary end-point events according to stratification factors and in selected prespecified subgroups are shown in Figure S3.Prespecified and post hoc evaluations of composite end points as a function of normo-, micro-, and macroalbuminuria are presented in Tables S6 and S7.In protocol,As explained in Section 4, the first primary endpoint of 3-point MACE is in concordance with appropriate FDA guida…
	5.2 ... multiple eligible outcome measurements (e.g. scales, definitions, time points) within the outcome domain?			N	there is only one possible way in which the outcome domian can be measured
	5.3 ... multiple eligible analyses of the data?			N
	Risk of bias judgement			Low
Overall bias	Risk of bias judgement			Low
Unique ID	FIDELIO-DKD	Study ID	NCT02540993	Assessor	Zhang and Wang
Ref or Label	N Engl J Med 2020; 383:2219-2229	Aim	assignment to intervention (the 'intention-to-treat' effect)
Experimental	Finerenone	Comparator	placebo	Source	Journal article(s); Trial protocol
Outcome	nonfatal stroke	Results	finerenone:90/2833 placebo:87/2841	Weight	1
Domain	Signalling question			Response	Comments
Bias arising from the randomization process	1.1 Was the allocation sequence random?			PY	In protocol, Study drug must be permanently discontinued if any of the following occurs:the randomization code is broken by the investigator, or other responsible person, when knowledge of the subject’s treatment is required
	1.2 Was the allocation sequence concealed until participants were enrolled and assigned to interventions?			PY
	1.3 Did baseline differences between intervention groups suggest a problem with the randomization process?			N	Baseline characteristics and concomitant medications were balanced between the two groups
	Risk of bias judgement			Low
Bias due to deviations from intended interventions	2.1.Were participants aware of their assigned intervention during the trial?			N	The packaging and labeling will be designed to maintain the blinding of _x000D_ the investigator’s team and the subjects. The study data will remain blinded until database lock and authorization of data release according to standard operating procedures.Appropriate measures will be taken to maintain blinding while bioanalysis is ongoing._x000D_
	2.2.Were carers and people delivering the interventions aware of participants' assigned intervention during the trial?			N
	2.3. If Y/PY/NI to 2.1 or 2.2: Were there deviations from the intended intervention that arose because of the experimental context?			NA
	2.4 If Y/PY to 2.3: Were these deviations likely to have affected the outcome?			NA
	2.5. If Y/PY/NI to 2.4: Were these deviations from intended intervention balanced between groups?			NA
	2.6 Was an appropriate analysis used to estimate the effect of assignment to intervention?			PY
	2.7 If N/PN/NI to 2.6: Was there potential for a substantial impact (on the result) of the failure to analyse participants in the group to which they were randomized?			NA
	Risk of bias judgement			Low
Bias due to missing outcome data	3.1 Were data for this outcome available for all, or nearly all, participants randomized?			PY	a total of 13,911 patients in 48 countries underwent screening, and 5734 patients underwent randomization,822 patients (29.0%) in the finerenone group and 801 patients (28.2%) in the placebo group had discontinued the trial regimen,The incidence of the primary composite outcome of kidney failure, a sustained decrease of at least 40% in the eGFR from baseline, or death from renal causes was signif…
	3.2 If N/PN/NI to 3.1: Is there evidence that result was not biased by missing outcome data?			NA
	3.3 If N/PN to 3.2: Could missingness in the outcome depend on its true value?			NA
	3.4 If Y/PY/NI to 3.3: Is it likely that missingness in the outcome depended on its true value?			NA
	Risk of bias judgement			Low
Bias in measurement of the outcome	4.1 Was the method of measuring the outcome inappropriate?			N	nonfatal stroke
	4.2 Could measurement or ascertainment of the outcome have differed between intervention groups?			N	There was no different between intervention groups in the measuremeant of the outcome
	4.3 Were outcome assessors aware of the intervention received by study participants?			N	A Clinical Event Committee (CEC), blinded to study treatment assignment, will adjudicate all events that could potentially fulfill the criteria for the primary, secondary or other endpoints during the study.
	4.4 If Y/PY/NI to 4.3: Could assessment of the outcome have been influenced by knowledge of intervention received?			NA
	4.5 If Y/PY/NI to 4.4: Is it likely that assessment of the outcome was influenced by knowledge of intervention received?			NA
	Risk of bias judgement			Low
Bias in selection of the reported result	5.1 Were the data that produced this result analysed in accordance with a pre-specified analysis plan that was finalized before unblinded outcome data were available for analysis?			Y	The Finerenone in Reducing Kidney Failure and Disease Progression in Diabetic Kidney Disease (FIDELIO-DKD) trial was designed to test the hypothesis that finerenone slows CKD progression and reduces ardiovascular morbidity and mortality among patients with advanced CKD and type 2 diabetes.
	5.2 ... multiple eligible outcome measurements (e.g. scales, definitions, time points) within the outcome domain?			N	there is only one possible way in which the outcome domian can be measured
	5.3 ... multiple eligible analyses of the data?			N
	Risk of bias judgement			Low
Overall bias	Risk of bias judgement			Low
Unique ID	FIGARO-DKD	Study ID	NCT02545049	Assessor	Zhang and Wang
Ref or Label	N Engl J Med 2021; 385:2252-2263 Am J Nephrol. 2019 Nov; 50(5): 345–356.	Aim	assignment to intervention (the 'intention-to-treat' effect)
Experimental	Finerenone	Comparator	placebo	Source	Journal article(s); Trial protocol
Outcome	nonfatal stroke	Results	finerenone:108/3686 placebo:111/3666	Weight	1
Domain	Signalling question			Response	Comments
Bias arising from the randomization process	1.1 Was the allocation sequence random?			Y	Eligible patients were randomized 1:1 via an interactive telephone/web-based system to receive once-daily treatment with either finerenone or placebo. Treatment assignment was determined by computer-generated random sequence with stratification by ­region (North America, Latin America, Europe, Asia, Other), eGFR category at screening (25 to <45, 45 to <60, and ≥60 mL/min/1.73 m2), category of alb…
	1.2 Was the allocation sequence concealed until participants were enrolled and assigned to interventions?			Y
	1.3 Did baseline differences between intervention groups suggest a problem with the randomization process?			N	Baseline characteristics were balanced between treatment groups
	Risk of bias judgement			Low
Bias due to deviations from intended interventions	2.1.Were participants aware of their assigned intervention during the trial?			N	Finerenone IR tablets (10 mg and 20 mg) and placebo tablets will be identical in appearance (size, shape, color). The packaging and labeling will be designed to maintain the blinding of the investigator’s team and the subjects. The study data will remain blinded until database lock and authorization of data release according to standard operating procedures._x000D_
	2.2.Were carers and people delivering the interventions aware of participants' assigned intervention during the trial?			N
	2.3. If Y/PY/NI to 2.1 or 2.2: Were there deviations from the intended intervention that arose because of the experimental context?			NA
	2.4 If Y/PY to 2.3: Were these deviations likely to have affected the outcome?			NA
	2.5. If Y/PY/NI to 2.4: Were these deviations from intended intervention balanced between groups?			NA
	2.6 Was an appropriate analysis used to estimate the effect of assignment to intervention?			Y	The statistical analyses will follow the intention-to-treat principle and will be based primarily on the full analysis set consisting of all randomized patients considered valid for analysis.
	2.7 If N/PN/NI to 2.6: Was there potential for a substantial impact (on the result) of the failure to analyse participants in the group to which they were randomized?			NA
	Risk of bias judgement			Low
Bias due to missing outcome data	3.1 Were data for this outcome available for all, or nearly all, participants randomized?			PY
	3.2 If N/PN/NI to 3.1: Is there evidence that result was not biased by missing outcome data?			NA
	3.3 If N/PN to 3.2: Could missingness in the outcome depend on its true value?			NA
	3.4 If Y/PY/NI to 3.3: Is it likely that missingness in the outcome depended on its true value?			NA
	Risk of bias judgement			Low
Bias in measurement of the outcome	4.1 Was the method of measuring the outcome inappropriate?			N	nonfatal stroke
	4.2 Could measurement or ascertainment of the outcome have differed between intervention groups?			N	There was no different between intervention groups in the measuremeant of the outcome
	4.3 Were outcome assessors aware of the intervention received by study participants?			N	A Clinical Event Committee (CEC), blinded to study treatment assignment, will adjudicate all events that could potentially fulfill the criteria for the primary, secondary or other endpoints during the study.All potential outcome events are independently reviewed and adjudicated by a Clinical Event Committee, which consists of 3 subcommittees (cardiac, renal, and neuro). All potential outcome even…
	4.4 If Y/PY/NI to 4.3: Could assessment of the outcome have been influenced by knowledge of intervention received?			NA
	4.5 If Y/PY/NI to 4.4: Is it likely that assessment of the outcome was influenced by knowledge of intervention received?			NA
	Risk of bias judgement			Low
Bias in selection of the reported result	5.1 Were the data that produced this result analysed in accordance with a pre-specified analysis plan that was finalized before unblinded outcome data were available for analysis?			Y	The main prespecified secondary endpoint is a composite of time to first occurrence of kidney failure, a sustained decrease of eGFR ≥40% from baseline over at least 4 weeks, or renal death.
	5.2 ... multiple eligible outcome measurements (e.g. scales, definitions, time points) within the outcome domain?			N	there is only one possible way in which the outcome domian can be measured
	5.3 ... multiple eligible analyses of the data?			N
	Risk of bias judgement			Low
Overall bias	Risk of bias judgement			Low
Unique ID	EMPA-REG OUTCOME	Study ID	NCT01131676	Assessor	Zhang and Wang
Ref or Label	N Engl J Med 2016; 375:323-334	Aim	assignment to intervention (the 'intention-to-treat' effect)
Experimental	Empagliflozin	Comparator	placebo	Source	Journal article(s); Trial protocol
Outcome	nonfatal stroke	Results	Empagliflozin:50/1212,placebo:27/607	Weight	1
Domain	Signalling question			Response	Comments
Bias arising from the randomization process	1.1 Was the allocation sequence random?			Y	Randomization was undertaken using a computer-generated random sequence and an interactive voice and web response system.
	1.2 Was the allocation sequence concealed until participants were enrolled and assigned to interventions?			Y
	1.3 Did baseline differences between intervention groups suggest a problem with the randomization process?			N	The baseline characteristics of the patients were generally similar in the two study groups
	Risk of bias judgement			Low
Bias due to deviations from intended interventions	2.1.Were participants aware of their assigned intervention during the trial?			N	After randomisation at Visit 3, patients, Investigators and individuals involved with the trial conduct or analysis for the clinical trial report will remain blinded with regard to the randomised treatment assignments until after database lock. Drug supplies will be provided by the Department of Pharmaceutical Development of Boehringer Ingelheim Pharma GmbH & Co. KG, Biberach, Germany. All study …
	2.2.Were carers and people delivering the interventions aware of participants' assigned intervention during the trial?			N
	2.3. If Y/PY/NI to 2.1 or 2.2: Were there deviations from the intended intervention that arose because of the experimental context?			NA
	2.4 If Y/PY to 2.3: Were these deviations likely to have affected the outcome?			NA
	2.5. If Y/PY/NI to 2.4: Were these deviations from intended intervention balanced between groups?			NA
	2.6 Was an appropriate analysis used to estimate the effect of assignment to intervention?			Y	We used a modified intention-to-treat approach to perform analyses in patients who had received at least one dose of a study drug. All analyses were performed at the nominal alpha level of 0.05 without correction for multiple hypothesis testing.
	2.7 If N/PN/NI to 2.6: Was there potential for a substantial impact (on the result) of the failure to analyse participants in the group to which they were randomized?			NA
	Risk of bias judgement			Low
Bias due to missing outcome data	3.1 Were data for this outcome available for all, or nearly all, participants randomized?			Y	A total of 7020 patients at 590 sites in 42 countries received at least one dose of a study drug.The primary outcome occurred in a significantly lower percentage of patients in the empagliflozin group (490 of 4687 [10.5%]) than in the placebo group (282 of 2333 [12.1%]) (hazard ratio in the empagliflozin group, 0.86; 95.02% confidence interval [CI], 0.74 to 0.99; P<0.001 for noninferiority and P=…
	3.2 If N/PN/NI to 3.1: Is there evidence that result was not biased by missing outcome data?			NA
	3.3 If N/PN to 3.2: Could missingness in the outcome depend on its true value?			NA
	3.4 If Y/PY/NI to 3.3: Is it likely that missingness in the outcome depended on its true value?			NA
	Risk of bias judgement			Low
Bias in measurement of the outcome	4.1 Was the method of measuring the outcome inappropriate?			N	nonfatal stroke
	4.2 Could measurement or ascertainment of the outcome have differed between intervention groups?			N	There was no different between intervention groups in the measuremeant of the outcome
	4.3 Were outcome assessors aware of the intervention received by study participants?			N	Events will be prospectively adjudicated by an independent Clinical Events Committee.Accordingly, procedures, including restricted access to electronic systems, were put in place to ensure that the effect estimate remained blinded and data review by the regulators would not require premature disclosure of the effects of empagliflozin on outcome. The data extraction, interim analysis and the follo…
	4.4 If Y/PY/NI to 4.3: Could assessment of the outcome have been influenced by knowledge of intervention received?			NA
	4.5 If Y/PY/NI to 4.4: Is it likely that assessment of the outcome was influenced by knowledge of intervention received?			NA
	Risk of bias judgement			Low
Bias in selection of the reported result	5.1 Were the data that produced this result analysed in accordance with a pre-specified analysis plan that was finalized before unblinded outcome data were available for analysis?			Y	An assessment of renal outcomes was a prespecified objective of the trial, and outcomes were defined in a secondary statistical analysis plan.
	5.2 ... multiple eligible outcome measurements (e.g. scales, definitions, time points) within the outcome domain?			N	there is only one possible way in which the outcome domian can be measured
	5.3 ... multiple eligible analyses of the data?			N
	Risk of bias judgement			Low
Overall bias	Risk of bias judgement			Low
Unique ID	CREDENCE	Study ID	NCT02065791	Assessor	Zhang and Wang
Ref or Label	N Engl J Med 2019; 380:2295-2306	Aim	assignment to intervention (the 'intention-to-treat' effect)
Experimental	Canagliflozin	Comparator	placebo	Source	Journal article(s); Trial protocol
Outcome	nonfatal stroke	Results	Canagliflozin:53/2202 Placebo:66/2199	Weight	1
Domain	Signalling question			Response	Comments
Bias arising from the randomization process	1.1 Was the allocation sequence random?			Y	Randomization and blinding will be used to minimize bias in the assignment of subjects to treatment groups, to increase the likelihood that known and unknown subject attributes (eg, demographic and baseline characteristics) are evenly balanced across treatment groups.
	1.2 Was the allocation sequence concealed until participants were enrolled and assigned to interventions?			Y
	1.3 Did baseline differences between intervention groups suggest a problem with the randomization process?			N	The baseline characteristics of the patients were similar in the two groups
	Risk of bias judgement			Low
Bias due to deviations from intended interventions	2.1.Were participants aware of their assigned intervention during the trial?			N	All study drug after randomization will be provided in a double-blind manner.Randomization and blinding will be used to minimize bias in the assignment of subjects to treatment groups, to increase the likelihood that known and unknown subject attributes (eg, demographic and baseline characteristics) are evenly balanced across treatment groups.
	2.2.Were carers and people delivering the interventions aware of participants' assigned intervention during the trial?			N
	2.3. If Y/PY/NI to 2.1 or 2.2: Were there deviations from the intended intervention that arose because of the experimental context?			NA
	2.4 If Y/PY to 2.3: Were these deviations likely to have affected the outcome?			NA
	2.5. If Y/PY/NI to 2.4: Were these deviations from intended intervention balanced between groups?			NA
	2.6 Was an appropriate analysis used to estimate the effect of assignment to intervention?			Y	In the intention-to-treat population, we used a stratified Cox proportional-hazards model to analyze the primary and secondary outcomes, according to the category of estimated GFR at screening.
	2.7 If N/PN/NI to 2.6: Was there potential for a substantial impact (on the result) of the failure to analyse participants in the group to which they were randomized?			NA
	Risk of bias judgement			Low
Bias due to missing outcome data	3.1 Were data for this outcome available for all, or nearly all, participants randomized?			PY	At the trial conclusion at a median follow-up of 2.62 years (range, 0.02 to 4.53), 1201 patients (27.3%) in the two groups had discontinued therapy (Table S3 and Figs. S1 and S2 in the Supplementary Appendix); the rate of adherence to the trial regimen was 84% during follow-up. A total of 4361 patients (99.1%) were either alive with follow-up at the end of the trial or had died before the final f…
	3.2 If N/PN/NI to 3.1: Is there evidence that result was not biased by missing outcome data?			NA
	3.3 If N/PN to 3.2: Could missingness in the outcome depend on its true value?			NA
	3.4 If Y/PY/NI to 3.3: Is it likely that missingness in the outcome depended on its true value?			NA
	Risk of bias judgement			Low
Bias in measurement of the outcome	4.1 Was the method of measuring the outcome inappropriate?			N	nonfatal stroke
	4.2 Could measurement or ascertainment of the outcome have differed between intervention groups?			N	There was no different between intervention groups in the measuremeant of the outcome
	4.3 Were outcome assessors aware of the intervention received by study participants?			N	The IEAC will be responsible for adjudicating all renal and CV events that are components in the primary and secondary composite endpoints in this study. The IEAC is composed of external specialists, blinded to treatment assignment. The operations, processes, and endpoint definitions to be employed by the committee are defined in its charter.
	4.4 If Y/PY/NI to 4.3: Could assessment of the outcome have been influenced by knowledge of intervention received?			NA
	4.5 If Y/PY/NI to 4.4: Is it likely that assessment of the outcome was influenced by knowledge of intervention received?			NA
	Risk of bias judgement			Low
Bias in selection of the reported result	5.1 Were the data that produced this result analysed in accordance with a pre-specified analysis plan that was finalized before unblinded outcome data were available for analysis?			Y	The key measure of the efficacy is the reduction in the primary composite endpoint of ESKD, doubling of serum creatinine, renal or CV death. The secondary measures of efficacy are the reduction in the composite endpoint of CV death and hospitalized congestive heart failure; the composite endpoint of CV death, non-fatal MI, and non-fatal stroke (ie, 3-point MACE);hospitalized congestive heart fail…
	5.2 ... multiple eligible outcome measurements (e.g. scales, definitions, time points) within the outcome domain?			N	there is only one possible way in which the outcome domian can be measured
	5.3 ... multiple eligible analyses of the data?			N
	Risk of bias judgement			Low
Overall bias	Risk of bias judgement			Low
Unique ID	NCT03242018	Study ID	NCT03242018	Assessor	Zhang and Wang
Ref or Label	Diabetes Obes Metab. 2021 Dec;23(12):2632-2642.	Aim	assignment to intervention (the 'intention-to-treat' effect)
Experimental	Sotagliflozin	Comparator	placebo	Source	Journal article(s); Trial protocol
Outcome	nonfatal stroke	Results	Sotagliflozin:0/184 placebo:1/93	Weight	1
Domain	Signalling question			Response	Comments
Bias arising from the randomization process	1.1 Was the allocation sequence random?			PY	Patients will continue to receive the blinded medication (sotagliflozin 400 mg, 200 mg, or placebo) to which they were randomized on Day 1. Patients who received rescue medication during the initial 26-week Treatment Period will continue on the same rescue medication during the double-blind _x000D_ Extension PeriodBias will be minimized by randomizing the patients to treatment groups, blinding th…
	1.2 Was the allocation sequence concealed until participants were enrolled and assigned to interventions?			PY
	1.3 Did baseline differences between intervention groups suggest a problem with the randomization process?			N	Baseline characteristics were balanced between treatment groups
	Risk of bias judgement			Low
Bias due to deviations from intended interventions	2.1.Were participants aware of their assigned intervention during the trial?			N	During the double-blind Treatment Period, each treatment package will be labeled with a number, which is generated by a computer program from the Sanofi. Investigators will not have access to the randomization (treatment) code except under circumstances described in Section 8.3.2. The randomization and the treatment allocation will be performed centrally by an IRT. The study biostatistician provi…
	2.2.Were carers and people delivering the interventions aware of participants' assigned intervention during the trial?			N
	2.3. If Y/PY/NI to 2.1 or 2.2: Were there deviations from the intended intervention that arose because of the experimental context?			NA
	2.4 If Y/PY to 2.3: Were these deviations likely to have affected the outcome?			NA
	2.5. If Y/PY/NI to 2.4: Were these deviations from intended intervention balanced between groups?			NA
	2.6 Was an appropriate analysis used to estimate the effect of assignment to intervention?			Y	The primary analysis of the primary efficacy endpoint was performed on the intent-to-treat population with an analysis of covariance (ANCOVA) model
	2.7 If N/PN/NI to 2.6: Was there potential for a substantial impact (on the result) of the failure to analyse participants in the group to which they were randomized?			NA
	Risk of bias judgement			Low
Bias due to missing outcome data	3.1 Were data for this outcome available for all, or nearly all, participants randomized?			Y	In this study, 277 patients enrolled and randomized. In 26 weeks, 230 patients completed the study.In 52 weeks, 200 patients completed the study. KFP: Sotagliflozin:24/184 placebo:10/93
	3.2 If N/PN/NI to 3.1: Is there evidence that result was not biased by missing outcome data?			NA
	3.3 If N/PN to 3.2: Could missingness in the outcome depend on its true value?			NA
	3.4 If Y/PY/NI to 3.3: Is it likely that missingness in the outcome depended on its true value?			NA
	Risk of bias judgement			Low
Bias in measurement of the outcome	4.1 Was the method of measuring the outcome inappropriate?			N	nonfatal stroke
	4.2 Could measurement or ascertainment of the outcome have differed between intervention groups?			N	There was no different between intervention groups in the measuremeant of the outcome
	4.3 Were outcome assessors aware of the intervention received by study participants?			N	The Clinical Endpoint Committees (CECs) is/are comprised of experts in cardiology and nephrology (and other appropriate medical specialties such as neurology and endocrinology as needed) who are independen of the Sponsor and the contract research organization (CRO). The CEC(s) will review and adjudicate all deaths, major adverse cardiac events (MACE), selected CV events (MI, stroke, unstable angi…
	4.4 If Y/PY/NI to 4.3: Could assessment of the outcome have been influenced by knowledge of intervention received?			NA
	4.5 If Y/PY/NI to 4.4: Is it likely that assessment of the outcome was influenced by knowledge of intervention received?			NA
	Risk of bias judgement			Low
Bias in selection of the reported result	5.1 Were the data that produced this result analysed in accordance with a pre-specified analysis plan that was finalized before unblinded outcome data were available for analysis?			Y	There was non different in analysis plan between protocol and the results.
	5.2 ... multiple eligible outcome measurements (e.g. scales, definitions, time points) within the outcome domain?			N	there is only one possible way in which the outcome domian can be measured
	5.3 ... multiple eligible analyses of the data?			N
	Risk of bias judgement			Low
Overall bias	Risk of bias judgement			Low
Unique ID	SCORED	Study ID	NCT03315143	Assessor	Zhang and Wang
Ref or Label	N Engl J Med 2021; 384:129-139	Aim	assignment to intervention (the 'intention-to-treat' effect)
Experimental	Sotagliflozin	Comparator	placebo	Source	Journal article(s); Trial protocol
Outcome	nonfatal stroke	Results	Sotagliflozin:43/5292 placebo:64/5292	Weight	1
Domain	Signalling question			Response	Comments
Bias arising from the randomization process	1.1 Was the allocation sequence random?			Y	The Randomization and the treatment allocation will be performed centrally by an IRT. The study biostatistician provides the Randomization scheme to the IRT. Then, the IRT generates the patient Randomization list from which it allocates treatment to the patients.
	1.2 Was the allocation sequence concealed until participants were enrolled and assigned to interventions?			Y
	1.3 Did baseline differences between intervention groups suggest a problem with the randomization process?			N	Baseline characteristics were similar in the two groups
	Risk of bias judgement			Low
Bias due to deviations from intended interventions	2.1.Were participants aware of their assigned intervention during the trial?			N	During the double-blind Treatment period each treatment package will be labeled with a number, which is generated by a computer program from Sanofi. Investigators will not have access to the Randomization (treatment) code except under circumstances described in Section 8.3.2. The Randomization and the treatment allocation will be performed centrally by an IRT. The study biostatistician provides t…
	2.2.Were carers and people delivering the interventions aware of participants' assigned intervention during the trial?			N
	2.3. If Y/PY/NI to 2.1 or 2.2: Were there deviations from the intended intervention that arose because of the experimental context?			NA
	2.4 If Y/PY to 2.3: Were these deviations likely to have affected the outcome?			NA
	2.5. If Y/PY/NI to 2.4: Were these deviations from intended intervention balanced between groups?			NA
	2.6 Was an appropriate analysis used to estimate the effect of assignment to intervention?			Y	All efficacy analyses followed the intention-to-treat principle.
	2.7 If N/PN/NI to 2.6: Was there potential for a substantial impact (on the result) of the failure to analyse participants in the group to which they were randomized?			NA
	Risk of bias judgement			Low
Bias due to missing outcome data	3.1 Were data for this outcome available for all, or nearly all, participants randomized?			Y	Vital status was available for 99.4% of the patients; 142 (1.3%) did not complete final trial visits, of whom 67 had unknown end-of-trial vital status.
	3.2 If N/PN/NI to 3.1: Is there evidence that result was not biased by missing outcome data?			NA
	3.3 If N/PN to 3.2: Could missingness in the outcome depend on its true value?			NA
	3.4 If Y/PY/NI to 3.3: Is it likely that missingness in the outcome depended on its true value?			NA
	Risk of bias judgement			Low
Bias in measurement of the outcome	4.1 Was the method of measuring the outcome inappropriate?			N	nonfatal stroke
	4.2 Could measurement or ascertainment of the outcome have differed between intervention groups?			N	There was no different between intervention groups in the measuremeant of the outcome
	4.3 Were outcome assessors aware of the intervention received by study participants?			N	An independent Clinical Endpoint Committee (CEC) will review and adjudicate all events of _x000D_ death, MACE (CV death, non-fatal MI or non-fatal stroke), selected CV and renal events, diabetic _x000D_ ketoacidosis (DKA) and bone fractures in a treatment-blinded manner.An expert committee will review all potential cases of drug-induced liver injuries (DILIs) in a _x000D_ treatment blinded manner…
	4.4 If Y/PY/NI to 4.3: Could assessment of the outcome have been influenced by knowledge of intervention received?			NA
	4.5 If Y/PY/NI to 4.4: Is it likely that assessment of the outcome was influenced by knowledge of intervention received?			NA
	Risk of bias judgement			Low
Bias in selection of the reported result	5.1 Were the data that produced this result analysed in accordance with a pre-specified analysis plan that was finalized before unblinded outcome data were available for analysis?			Y	Primary end-point events according to stratification factors and in selected prespecified subgroups are shown in Figure S3.Prespecified and post hoc evaluations of composite end points as a function of normo-, micro-, and macroalbuminuria are presented in Tables S6 and S7.In protocol,As explained in Section 4, the first primary endpoint of 3-point MACE is in concordance with appropriate FDA guida…
	5.2 ... multiple eligible outcome measurements (e.g. scales, definitions, time points) within the outcome domain?			N	there is only one possible way in which the outcome domian can be measured
	5.3 ... multiple eligible analyses of the data?			N
	Risk of bias judgement			Low
Overall bias	Risk of bias judgement			Low
Unique ID	FIDELIO-DKD	Study ID	NCT02540993	Assessor	Zhang and Wang
Ref or Label	N Engl J Med 2020; 383:2219-2229	Aim	assignment to intervention (the 'intention-to-treat' effect)
Experimental	Finerenone	Comparator	placebo	Source	Journal article(s); Trial protocol
Outcome	AE	Results	finerenone:2468/2833,placebo:2478/2841	Weight	1
Domain	Signalling question			Response	Comments
Bias arising from the randomization process	1.1 Was the allocation sequence random?			PY	In protocol, Study drug must be permanently discontinued if any of the following occurs:the randomization code is broken by the investigator, or other responsible person, when knowledge of the subject’s treatment is required
	1.2 Was the allocation sequence concealed until participants were enrolled and assigned to interventions?			PY
	1.3 Did baseline differences between intervention groups suggest a problem with the randomization process?			N	Baseline characteristics and concomitant medications were balanced between the two groups
	Risk of bias judgement			Low
Bias due to deviations from intended interventions	2.1.Were participants aware of their assigned intervention during the trial?			N	The packaging and labeling will be designed to maintain the blinding of _x000D_ the investigator’s team and the subjects. The study data will remain blinded until database lock and authorization of data release according to standard operating procedures.Appropriate measures will be taken to maintain blinding while bioanalysis is ongoing._x000D_
	2.2.Were carers and people delivering the interventions aware of participants' assigned intervention during the trial?			N
	2.3. If Y/PY/NI to 2.1 or 2.2: Were there deviations from the intended intervention that arose because of the experimental context?			NA
	2.4 If Y/PY to 2.3: Were these deviations likely to have affected the outcome?			NA
	2.5. If Y/PY/NI to 2.4: Were these deviations from intended intervention balanced between groups?			NA
	2.6 Was an appropriate analysis used to estimate the effect of assignment to intervention?			PY
	2.7 If N/PN/NI to 2.6: Was there potential for a substantial impact (on the result) of the failure to analyse participants in the group to which they were randomized?			NA
	Risk of bias judgement			Low
Bias due to missing outcome data	3.1 Were data for this outcome available for all, or nearly all, participants randomized?			PY	a total of 13,911 patients in 48 countries underwent screening, and 5734 patients underwent randomization,822 patients (29.0%) in the finerenone group and 801 patients (28.2%) in the placebo group had discontinued the trial regimen,The incidence of the primary composite outcome of kidney failure, a sustained decrease of at least 40% in the eGFR from baseline, or death from renal causes was signif…
	3.2 If N/PN/NI to 3.1: Is there evidence that result was not biased by missing outcome data?			NA
	3.3 If N/PN to 3.2: Could missingness in the outcome depend on its true value?			NA
	3.4 If Y/PY/NI to 3.3: Is it likely that missingness in the outcome depended on its true value?			NA
	Risk of bias judgement			Low
Bias in measurement of the outcome	4.1 Was the method of measuring the outcome inappropriate?			PN	Adverse events
	4.2 Could measurement or ascertainment of the outcome have differed between intervention groups?			N	There was no different between intervention groups in the measuremeant of the outcome
	4.3 Were outcome assessors aware of the intervention received by study participants?			N	A Clinical Event Committee (CEC), blinded to study treatment assignment, will adjudicate all events that could potentially fulfill the criteria for the primary, secondary or other endpoints during the study.
	4.4 If Y/PY/NI to 4.3: Could assessment of the outcome have been influenced by knowledge of intervention received?			NA
	4.5 If Y/PY/NI to 4.4: Is it likely that assessment of the outcome was influenced by knowledge of intervention received?			NA
	Risk of bias judgement			Low
Bias in selection of the reported result	5.1 Were the data that produced this result analysed in accordance with a pre-specified analysis plan that was finalized before unblinded outcome data were available for analysis?			PY	Adverse events
	5.2 ... multiple eligible outcome measurements (e.g. scales, definitions, time points) within the outcome domain?			N	there is only one possible way in which the outcome domian can be measured
	5.3 ... multiple eligible analyses of the data?			N
	Risk of bias judgement			Low
Overall bias	Risk of bias judgement			Low
Unique ID	ARTS-DN	Study ID	NCT1874431	Assessor	Zhang and Wang
Ref or Label	JAMA. 2015;314(9):884-894.	Aim	assignment to intervention (the 'intention-to-treat' effect)
Experimental	Finerenone	Comparator	placebo	Source	Journal article(s); Trial protocol
Outcome	AE	Results	finerenone:433/727 placebo:47/94	Weight	1
Domain	Signalling question			Response	Comments
Bias arising from the randomization process	1.1 Was the allocation sequence random?			Y	Randomization was done centrally by an interactive voice/web response system using computer-generated randomization lists, and participants, investigators, and the sponsor’s clinical team were blinded to treatment allocation.
	1.2 Was the allocation sequence concealed until participants were enrolled and assigned to interventions?			Y
	1.3 Did baseline differences between intervention groups suggest a problem with the randomization process?			N	The baseline characteristics of the patients were similar in treatment groups
	Risk of bias judgement			Low
Bias due to deviations from intended interventions	2.1.Were participants aware of their assigned intervention during the trial?			N	Randomization was done centrally by an interactive voice/web response system using computer-generated randomization lists, and participants, investigators, and the sponsor’s clinical team were blinded to treatment allocation.The packaging and labeling will be designed to maintain the blinding of the investigator’s team and to the subjects. The study data will remain blinded for each treatment gro…
	2.2.Were carers and people delivering the interventions aware of participants' assigned intervention during the trial?			N
	2.3. If Y/PY/NI to 2.1 or 2.2: Were there deviations from the intended intervention that arose because of the experimental context?			NA
	2.4 If Y/PY to 2.3: Were these deviations likely to have affected the outcome?			NA
	2.5. If Y/PY/NI to 2.4: Were these deviations from intended intervention balanced between groups?			NA
	2.6 Was an appropriate analysis used to estimate the effect of assignment to intervention?			Y	It was planned to have approximately 75 patients valid for the full analysis set (modified intention to treat) in each treatment group, with a possible increase to 90 patients per treatment group to increase the amount of safety data for patients with very high albuminuria.
	2.7 If N/PN/NI to 2.6: Was there potential for a substantial impact (on the result) of the failure to analyse participants in the group to which they were randomized?			NA
	Risk of bias judgement			Low
Bias due to missing outcome data	3.1 Were data for this outcome available for all, or nearly all, participants randomized?			Y	823 patients were randomized (Figure 1 and eTable 1 in Supplement 2); 764 patients (93%) completed treatment.
	3.2 If N/PN/NI to 3.1: Is there evidence that result was not biased by missing outcome data?			NA
	3.3 If N/PN to 3.2: Could missingness in the outcome depend on its true value?			NA
	3.4 If Y/PY/NI to 3.3: Is it likely that missingness in the outcome depended on its true value?			NA
	Risk of bias judgement			Low
Bias in measurement of the outcome	4.1 Was the method of measuring the outcome inappropriate?			PN	Adverse events
	4.2 Could measurement or ascertainment of the outcome have differed between intervention groups?			N	There was no different between intervention groups in the measuremeant of the outcome
	4.3 Were outcome assessors aware of the intervention received by study participants?			PY	The protocol did not specify the use of an independent outcome evaluation center or blinded outcome evaluators.
	4.4 If Y/PY/NI to 4.3: Could assessment of the outcome have been influenced by knowledge of intervention received?			N	The outcome indicators were objective and could not be influenced by the statistician's ideas.
	4.5 If Y/PY/NI to 4.4: Is it likely that assessment of the outcome was influenced by knowledge of intervention received?			NA
	Risk of bias judgement			Low
Bias in selection of the reported result	5.1 Were the data that produced this result analysed in accordance with a pre-specified analysis plan that was finalized before unblinded outcome data were available for analysis?			PY	Adverse events
	5.2 ... multiple eligible outcome measurements (e.g. scales, definitions, time points) within the outcome domain?			N	there is only one possible way in which the outcome domian can be measured
	5.3 ... multiple eligible analyses of the data?			N
	Risk of bias judgement			Low
Overall bias	Risk of bias judgement			Low
Unique ID	CREDENCE	Study ID	NCT02065791	Assessor	Zhang and Wang
Ref or Label	N Engl J Med 2019; 380:2295-2306	Aim	assignment to intervention (the 'intention-to-treat' effect)
Experimental	Canagliflozin	Comparator	placebo	Source	Journal article(s); Trial protocol
Outcome	AE	Results	Canagliflozin:1784/2202 Placebo:1860/2199	Weight	1
Domain	Signalling question			Response	Comments
Bias arising from the randomization process	1.1 Was the allocation sequence random?			Y	Randomization and blinding will be used to minimize bias in the assignment of subjects to treatment groups, to increase the likelihood that known and unknown subject attributes (eg, demographic and baseline characteristics) are evenly balanced across treatment groups.
	1.2 Was the allocation sequence concealed until participants were enrolled and assigned to interventions?			Y
	1.3 Did baseline differences between intervention groups suggest a problem with the randomization process?			N	The baseline characteristics of the patients were similar in the two groups
	Risk of bias judgement			Low
Bias due to deviations from intended interventions	2.1.Were participants aware of their assigned intervention during the trial?			N	All study drug after randomization will be provided in a double-blind manner.Randomization and blinding will be used to minimize bias in the assignment of subjects to treatment groups, to increase the likelihood that known and unknown subject attributes (eg, demographic and baseline characteristics) are evenly balanced across treatment groups.
	2.2.Were carers and people delivering the interventions aware of participants' assigned intervention during the trial?			N
	2.3. If Y/PY/NI to 2.1 or 2.2: Were there deviations from the intended intervention that arose because of the experimental context?			NA
	2.4 If Y/PY to 2.3: Were these deviations likely to have affected the outcome?			NA
	2.5. If Y/PY/NI to 2.4: Were these deviations from intended intervention balanced between groups?			NA
	2.6 Was an appropriate analysis used to estimate the effect of assignment to intervention?			Y	In the intention-to-treat population, we used a stratified Cox proportional-hazards model to analyze the primary and secondary outcomes, according to the category of estimated GFR at screening.
	2.7 If N/PN/NI to 2.6: Was there potential for a substantial impact (on the result) of the failure to analyse participants in the group to which they were randomized?			NA
	Risk of bias judgement			Low
Bias due to missing outcome data	3.1 Were data for this outcome available for all, or nearly all, participants randomized?			PY	At the trial conclusion at a median follow-up of 2.62 years (range, 0.02 to 4.53), 1201 patients (27.3%) in the two groups had discontinued therapy (Table S3 and Figs. S1 and S2 in the Supplementary Appendix); the rate of adherence to the trial regimen was 84% during follow-up. A total of 4361 patients (99.1%) were either alive with follow-up at the end of the trial or had died before the final f…
	3.2 If N/PN/NI to 3.1: Is there evidence that result was not biased by missing outcome data?			NA
	3.3 If N/PN to 3.2: Could missingness in the outcome depend on its true value?			NA
	3.4 If Y/PY/NI to 3.3: Is it likely that missingness in the outcome depended on its true value?			NA
	Risk of bias judgement			Low
Bias in measurement of the outcome	4.1 Was the method of measuring the outcome inappropriate?			PN	Adverse events
	4.2 Could measurement or ascertainment of the outcome have differed between intervention groups?			N	There was no different between intervention groups in the measuremeant of the outcome
	4.3 Were outcome assessors aware of the intervention received by study participants?			N	The IEAC will be responsible for adjudicating all renal and CV events that are components in the primary and secondary composite endpoints in this study. The IEAC is composed of external specialists, blinded to treatment assignment. The operations, processes, and endpoint definitions to be employed by the committee are defined in its charter.
	4.4 If Y/PY/NI to 4.3: Could assessment of the outcome have been influenced by knowledge of intervention received?			NA
	4.5 If Y/PY/NI to 4.4: Is it likely that assessment of the outcome was influenced by knowledge of intervention received?			NA
	Risk of bias judgement			Low
Bias in selection of the reported result	5.1 Were the data that produced this result analysed in accordance with a pre-specified analysis plan that was finalized before unblinded outcome data were available for analysis?			PY	Adverse events
	5.2 ... multiple eligible outcome measurements (e.g. scales, definitions, time points) within the outcome domain?			PN	there is only one possible way in which the outcome domian can be measured
	5.3 ... multiple eligible analyses of the data?			N
	Risk of bias judgement			Low
Overall bias	Risk of bias judgement			Low
Unique ID	NCT01064414	Study ID	NCT01064414	Assessor	Zhang and Wang
Ref or Label	Diabetes Obes Metab_x000D_ . 2014 Oct;16(10):1016-1027.	Aim	assignment to intervention (the 'intention-to-treat' effect)
Experimental	Canagliflozin	Comparator	placebo	Source	Journal article(s); Trial protocol
Outcome	AE	Results	Canagliflozin:149/179 Placebo:78/90	Weight	1
Domain	Signalling question			Response	Comments
Bias arising from the randomization process	1.1 Was the allocation sequence random?			Y	Eligible subjects were randomly assigned to receive once-daily oral doses of canagliflozin 100 or 300 mg or placebo in a 1 : 1 : 1 ratio using an Interactive Voice Response System/Interactive Web Response System.
	1.2 Was the allocation sequence concealed until participants were enrolled and assigned to interventions?			Y
	1.3 Did baseline differences between intervention groups suggest a problem with the randomization process?			N
	Risk of bias judgement			Low
Bias due to deviations from intended interventions	2.1.Were participants aware of their assigned intervention during the trial?			N	After randomization, HbA1c and FPG values were masked to the study centres unless these values met the prespecified glycaemic criteria for the initiation of rescue medication or after glycaemic rescue medication was started.
	2.2.Were carers and people delivering the interventions aware of participants' assigned intervention during the trial?			PN
	2.3. If Y/PY/NI to 2.1 or 2.2: Were there deviations from the intended intervention that arose because of the experimental context?			NA
	2.4 If Y/PY to 2.3: Were these deviations likely to have affected the outcome?			NA
	2.5. If Y/PY/NI to 2.4: Were these deviations from intended intervention balanced between groups?			NA
	2.6 Was an appropriate analysis used to estimate the effect of assignment to intervention?			Y	analyses were conducted using the modified intent-to-treat (mITT) analysis set
	2.7 If N/PN/NI to 2.6: Was there potential for a substantial impact (on the result) of the failure to analyse participants in the group to which they were randomized?			NA
	Risk of bias judgement			Low
Bias due to missing outcome data	3.1 Were data for this outcome available for all, or nearly all, participants randomized?			PY	A total of 87% participents completed the study.
	3.2 If N/PN/NI to 3.1: Is there evidence that result was not biased by missing outcome data?			NA
	3.3 If N/PN to 3.2: Could missingness in the outcome depend on its true value?			NA
	3.4 If Y/PY/NI to 3.3: Is it likely that missingness in the outcome depended on its true value?			NA
	Risk of bias judgement			Low
Bias in measurement of the outcome	4.1 Was the method of measuring the outcome inappropriate?			PN	Adverse events
	4.2 Could measurement or ascertainment of the outcome have differed between intervention groups?			N	There was no different between intervention groups in the measuremeant of the outcome
	4.3 Were outcome assessors aware of the intervention received by study participants?			NI
	4.4 If Y/PY/NI to 4.3: Could assessment of the outcome have been influenced by knowledge of intervention received?			PY
	4.5 If Y/PY/NI to 4.4: Is it likely that assessment of the outcome was influenced by knowledge of intervention received?			PN
	Risk of bias judgement			Some concerns
Bias in selection of the reported result	5.1 Were the data that produced this result analysed in accordance with a pre-specified analysis plan that was finalized before unblinded outcome data were available for analysis?			PY	Adverse events
	5.2 ... multiple eligible outcome measurements (e.g. scales, definitions, time points) within the outcome domain?			N	there is only one possible way in which the outcome domian can be measured
	5.3 ... multiple eligible analyses of the data?			N
	Risk of bias judgement			Low
Overall bias	Risk of bias judgement			Some concerns
Unique ID	NCT03242018	Study ID	NCT03242018	Assessor	Zhang and Wang
Ref or Label	Diabetes Obes Metab. 2021 Dec;23(12):2632-2642.	Aim	assignment to intervention (the 'intention-to-treat' effect)
Experimental	Sotagliflozin	Comparator	placebo	Source	Journal article(s); Trial protocol
Outcome	AE	Results	Sotagliflozin:154/184 placebo:77/93	Weight	1
Domain	Signalling question			Response	Comments
Bias arising from the randomization process	1.1 Was the allocation sequence random?			PY	Patients will continue to receive the blinded medication (sotagliflozin 400 mg, 200 mg, or placebo) to which they were randomized on Day 1. Patients who received rescue medication during the initial 26-week Treatment Period will continue on the same rescue medication during the double-blind _x000D_ Extension PeriodBias will be minimized by randomizing the patients to treatment groups, blinding th…
	1.2 Was the allocation sequence concealed until participants were enrolled and assigned to interventions?			PY
	1.3 Did baseline differences between intervention groups suggest a problem with the randomization process?			N	Baseline characteristics were balanced between treatment groups
	Risk of bias judgement			Low
Bias due to deviations from intended interventions	2.1.Were participants aware of their assigned intervention during the trial?			N	During the double-blind Treatment Period, each treatment package will be labeled with a number, which is generated by a computer program from the Sanofi. Investigators will not have access to the randomization (treatment) code except under circumstances described in Section 8.3.2. The randomization and the treatment allocation will be performed centrally by an IRT. The study biostatistician provi…
	2.2.Were carers and people delivering the interventions aware of participants' assigned intervention during the trial?			N
	2.3. If Y/PY/NI to 2.1 or 2.2: Were there deviations from the intended intervention that arose because of the experimental context?			NA
	2.4 If Y/PY to 2.3: Were these deviations likely to have affected the outcome?			NA
	2.5. If Y/PY/NI to 2.4: Were these deviations from intended intervention balanced between groups?			NA
	2.6 Was an appropriate analysis used to estimate the effect of assignment to intervention?			Y	The primary analysis of the primary efficacy endpoint was performed on the intent-to-treat population with an analysis of covariance (ANCOVA) model
	2.7 If N/PN/NI to 2.6: Was there potential for a substantial impact (on the result) of the failure to analyse participants in the group to which they were randomized?			NA
	Risk of bias judgement			Low
Bias due to missing outcome data	3.1 Were data for this outcome available for all, or nearly all, participants randomized?			Y	In this study, 277 patients enrolled and randomized. In 26 weeks, 230 patients completed the study.In 52 weeks, 200 patients completed the study. KFP: Sotagliflozin:24/184 placebo:10/93
	3.2 If N/PN/NI to 3.1: Is there evidence that result was not biased by missing outcome data?			NA
	3.3 If N/PN to 3.2: Could missingness in the outcome depend on its true value?			NA
	3.4 If Y/PY/NI to 3.3: Is it likely that missingness in the outcome depended on its true value?			NA
	Risk of bias judgement			Low
Bias in measurement of the outcome	4.1 Was the method of measuring the outcome inappropriate?			PN	Adverse events
	4.2 Could measurement or ascertainment of the outcome have differed between intervention groups?			PN	There was no different between intervention groups in the measuremeant of the outcome
	4.3 Were outcome assessors aware of the intervention received by study participants?			N	The Clinical Endpoint Committees (CECs) is/are comprised of experts in cardiology and nephrology (and other appropriate medical specialties such as neurology and endocrinology as needed) who are independen of the Sponsor and the contract research organization (CRO). The CEC(s) will review and adjudicate all deaths, major adverse cardiac events (MACE), selected CV events (MI, stroke, unstable angi…
	4.4 If Y/PY/NI to 4.3: Could assessment of the outcome have been influenced by knowledge of intervention received?			NA
	4.5 If Y/PY/NI to 4.4: Is it likely that assessment of the outcome was influenced by knowledge of intervention received?			NA
	Risk of bias judgement			Low
Bias in selection of the reported result	5.1 Were the data that produced this result analysed in accordance with a pre-specified analysis plan that was finalized before unblinded outcome data were available for analysis?			PY	Adverse events
	5.2 ... multiple eligible outcome measurements (e.g. scales, definitions, time points) within the outcome domain?			PN	there is only one possible way in which the outcome domian can be measured
	5.3 ... multiple eligible analyses of the data?			N
	Risk of bias judgement			Low
Overall bias	Risk of bias judgement			Low
Unique ID	SCORED	Study ID	NCT03315143	Assessor	Zhang and Wang
Ref or Label	N Engl J Med 2021; 384:129-139	Aim	assignment to intervention (the 'intention-to-treat' effect)
Experimental	Sotagliflozin	Comparator	placebo	Source	Journal article(s); Trial protocol
Outcome	AE	Results	Sotagliflozin:3720/5292 placebo:3743/5292	Weight	1
Domain	Signalling question			Response	Comments
Bias arising from the randomization process	1.1 Was the allocation sequence random?			Y	The Randomization and the treatment allocation will be performed centrally by an IRT. The study biostatistician provides the Randomization scheme to the IRT. Then, the IRT generates the patient Randomization list from which it allocates treatment to the patients.
	1.2 Was the allocation sequence concealed until participants were enrolled and assigned to interventions?			Y
	1.3 Did baseline differences between intervention groups suggest a problem with the randomization process?			N	Baseline characteristics were similar in the two groups
	Risk of bias judgement			Low
Bias due to deviations from intended interventions	2.1.Were participants aware of their assigned intervention during the trial?			N	During the double-blind Treatment period each treatment package will be labeled with a number, which is generated by a computer program from Sanofi. Investigators will not have access to the Randomization (treatment) code except under circumstances described in Section 8.3.2. The Randomization and the treatment allocation will be performed centrally by an IRT. The study biostatistician provides t…
	2.2.Were carers and people delivering the interventions aware of participants' assigned intervention during the trial?			N
	2.3. If Y/PY/NI to 2.1 or 2.2: Were there deviations from the intended intervention that arose because of the experimental context?			NA
	2.4 If Y/PY to 2.3: Were these deviations likely to have affected the outcome?			NA
	2.5. If Y/PY/NI to 2.4: Were these deviations from intended intervention balanced between groups?			NA
	2.6 Was an appropriate analysis used to estimate the effect of assignment to intervention?			Y	All efficacy analyses followed the intention-to-treat principle.
	2.7 If N/PN/NI to 2.6: Was there potential for a substantial impact (on the result) of the failure to analyse participants in the group to which they were randomized?			NA
	Risk of bias judgement			Low
Bias due to missing outcome data	3.1 Were data for this outcome available for all, or nearly all, participants randomized?			Y	Vital status was available for 99.4% of the patients; 142 (1.3%) did not complete final trial visits, of whom 67 had unknown end-of-trial vital status.
	3.2 If N/PN/NI to 3.1: Is there evidence that result was not biased by missing outcome data?			NA
	3.3 If N/PN to 3.2: Could missingness in the outcome depend on its true value?			NA
	3.4 If Y/PY/NI to 3.3: Is it likely that missingness in the outcome depended on its true value?			NA
	Risk of bias judgement			Low
Bias in measurement of the outcome	4.1 Was the method of measuring the outcome inappropriate?			N	Adverse events
	4.2 Could measurement or ascertainment of the outcome have differed between intervention groups?			N	There was no different between intervention groups in the measuremeant of the outcome
	4.3 Were outcome assessors aware of the intervention received by study participants?			N	An independent Clinical Endpoint Committee (CEC) will review and adjudicate all events of _x000D_ death, MACE (CV death, non-fatal MI or non-fatal stroke), selected CV and renal events, diabetic _x000D_ ketoacidosis (DKA) and bone fractures in a treatment-blinded manner.An expert committee will review all potential cases of drug-induced liver injuries (DILIs) in a _x000D_ treatment blinded manner…
	4.4 If Y/PY/NI to 4.3: Could assessment of the outcome have been influenced by knowledge of intervention received?			NA
	4.5 If Y/PY/NI to 4.4: Is it likely that assessment of the outcome was influenced by knowledge of intervention received?			NA
	Risk of bias judgement			Low
Bias in selection of the reported result	5.1 Were the data that produced this result analysed in accordance with a pre-specified analysis plan that was finalized before unblinded outcome data were available for analysis?			Y	Adverse events
	5.2 ... multiple eligible outcome measurements (e.g. scales, definitions, time points) within the outcome domain?			N	there is only one possible way in which the outcome domian can be measured
	5.3 ... multiple eligible analyses of the data?			N
	Risk of bias judgement			Low
Overall bias	Risk of bias judgement			Low
Unique ID	FIGARO-DKD	Study ID	NCT02545049	Assessor	Zhang and Wang
Ref or Label	N Engl J Med 2021; 385:2252-2263 Am J Nephrol. 2019 Nov; 50(5): 345–356.	Aim	assignment to intervention (the 'intention-to-treat' effect)
Experimental	Finerenone	Comparator	placebo	Source	Journal article(s); Trial protocol
Outcome	AE	Results	finerenone:3134/3686 placebo:3129/3666	Weight	1
Domain	Signalling question			Response	Comments
Bias arising from the randomization process	1.1 Was the allocation sequence random?			Y	Eligible patients were randomized 1:1 via an interactive telephone/web-based system to receive once-daily treatment with either finerenone or placebo. Treatment assignment was determined by computer-generated random sequence with stratification by ­region (North America, Latin America, Europe, Asia, Other), eGFR category at screening (25 to <45, 45 to <60, and ≥60 mL/min/1.73 m2), category of alb…
	1.2 Was the allocation sequence concealed until participants were enrolled and assigned to interventions?			Y
	1.3 Did baseline differences between intervention groups suggest a problem with the randomization process?			N	Baseline characteristics were balanced between treatment groups
	Risk of bias judgement			Low
Bias due to deviations from intended interventions	2.1.Were participants aware of their assigned intervention during the trial?			N	Finerenone IR tablets (10 mg and 20 mg) and placebo tablets will be identical in appearance (size, shape, color). The packaging and labeling will be designed to maintain the blinding of the investigator’s team and the subjects. The study data will remain blinded until database lock and authorization of data release according to standard operating procedures._x000D_
	2.2.Were carers and people delivering the interventions aware of participants' assigned intervention during the trial?			N
	2.3. If Y/PY/NI to 2.1 or 2.2: Were there deviations from the intended intervention that arose because of the experimental context?			NA
	2.4 If Y/PY to 2.3: Were these deviations likely to have affected the outcome?			NA
	2.5. If Y/PY/NI to 2.4: Were these deviations from intended intervention balanced between groups?			NA
	2.6 Was an appropriate analysis used to estimate the effect of assignment to intervention?			Y	The statistical analyses will follow the intention-to-treat principle and will be based primarily on the full analysis set consisting of all randomized patients considered valid for analysis.
	2.7 If N/PN/NI to 2.6: Was there potential for a substantial impact (on the result) of the failure to analyse participants in the group to which they were randomized?			NA
	Risk of bias judgement			Low
Bias due to missing outcome data	3.1 Were data for this outcome available for all, or nearly all, participants randomized?			PY
	3.2 If N/PN/NI to 3.1: Is there evidence that result was not biased by missing outcome data?			NA
	3.3 If N/PN to 3.2: Could missingness in the outcome depend on its true value?			NA
	3.4 If Y/PY/NI to 3.3: Is it likely that missingness in the outcome depended on its true value?			NA
	Risk of bias judgement			Low
Bias in measurement of the outcome	4.1 Was the method of measuring the outcome inappropriate?			PN	Adverse events
	4.2 Could measurement or ascertainment of the outcome have differed between intervention groups?			N	There was no different between intervention groups in the measuremeant of the outcome
	4.3 Were outcome assessors aware of the intervention received by study participants?			N	A Clinical Event Committee (CEC), blinded to study treatment assignment, will adjudicate all events that could potentially fulfill the criteria for the primary, secondary or other endpoints during the study.All potential outcome events are independently reviewed and adjudicated by a Clinical Event Committee, which consists of 3 subcommittees (cardiac, renal, and neuro). All potential outcome even…
	4.4 If Y/PY/NI to 4.3: Could assessment of the outcome have been influenced by knowledge of intervention received?			NA
	4.5 If Y/PY/NI to 4.4: Is it likely that assessment of the outcome was influenced by knowledge of intervention received?			NA
	Risk of bias judgement			Low
Bias in selection of the reported result	5.1 Were the data that produced this result analysed in accordance with a pre-specified analysis plan that was finalized before unblinded outcome data were available for analysis?			PY	Adverse events
	5.2 ... multiple eligible outcome measurements (e.g. scales, definitions, time points) within the outcome domain?			N	there is only one possible way in which the outcome domian can be measured
	5.3 ... multiple eligible analyses of the data?			N
	Risk of bias judgement			Low
Overall bias	Risk of bias judgement			Low
Unique ID	FIDELIO-DKD	Study ID	NCT02540993	Assessor	Zhang and Wang
Ref or Label	N Engl J Med 2020; 383:2219-2229	Aim	assignment to intervention (the 'intention-to-treat' effect)
Experimental	Finerenone	Comparator	placebo	Source	Journal article(s); Trial protocol
Outcome	SAE	Results	finerenone:902/2833,placebo:971/2841	Weight	1
Domain	Signalling question			Response	Comments
Bias arising from the randomization process	1.1 Was the allocation sequence random?			PY	In protocol, Study drug must be permanently discontinued if any of the following occurs:the randomization code is broken by the investigator, or other responsible person, when knowledge of the subject’s treatment is required
	1.2 Was the allocation sequence concealed until participants were enrolled and assigned to interventions?			PY
	1.3 Did baseline differences between intervention groups suggest a problem with the randomization process?			N	Baseline characteristics and concomitant medications were balanced between the two groups
	Risk of bias judgement			Low
Bias due to deviations from intended interventions	2.1.Were participants aware of their assigned intervention during the trial?			N	The packaging and labeling will be designed to maintain the blinding of _x000D_ the investigator’s team and the subjects. The study data will remain blinded until database lock and authorization of data release according to standard operating procedures.Appropriate measures will be taken to maintain blinding while bioanalysis is ongoing._x000D_
	2.2.Were carers and people delivering the interventions aware of participants' assigned intervention during the trial?			N
	2.3. If Y/PY/NI to 2.1 or 2.2: Were there deviations from the intended intervention that arose because of the experimental context?			NA
	2.4 If Y/PY to 2.3: Were these deviations likely to have affected the outcome?			NA
	2.5. If Y/PY/NI to 2.4: Were these deviations from intended intervention balanced between groups?			NA
	2.6 Was an appropriate analysis used to estimate the effect of assignment to intervention?			PY
	2.7 If N/PN/NI to 2.6: Was there potential for a substantial impact (on the result) of the failure to analyse participants in the group to which they were randomized?			NA
	Risk of bias judgement			Low
Bias due to missing outcome data	3.1 Were data for this outcome available for all, or nearly all, participants randomized?			PY	a total of 13,911 patients in 48 countries underwent screening, and 5734 patients underwent randomization,822 patients (29.0%) in the finerenone group and 801 patients (28.2%) in the placebo group had discontinued the trial regimen,The incidence of the primary composite outcome of kidney failure, a sustained decrease of at least 40% in the eGFR from baseline, or death from renal causes was signif…
	3.2 If N/PN/NI to 3.1: Is there evidence that result was not biased by missing outcome data?			NA
	3.3 If N/PN to 3.2: Could missingness in the outcome depend on its true value?			NA
	3.4 If Y/PY/NI to 3.3: Is it likely that missingness in the outcome depended on its true value?			NA
	Risk of bias judgement			Low
Bias in measurement of the outcome	4.1 Was the method of measuring the outcome inappropriate?			PN	serious adverse events
	4.2 Could measurement or ascertainment of the outcome have differed between intervention groups?			N	There was no different between intervention groups in the measuremeant of the outcome
	4.3 Were outcome assessors aware of the intervention received by study participants?			N	A Clinical Event Committee (CEC), blinded to study treatment assignment, will adjudicate all events that could potentially fulfill the criteria for the primary, secondary or other endpoints during the study.
	4.4 If Y/PY/NI to 4.3: Could assessment of the outcome have been influenced by knowledge of intervention received?			NA
	4.5 If Y/PY/NI to 4.4: Is it likely that assessment of the outcome was influenced by knowledge of intervention received?			NA
	Risk of bias judgement			Low
Bias in selection of the reported result	5.1 Were the data that produced this result analysed in accordance with a pre-specified analysis plan that was finalized before unblinded outcome data were available for analysis?			PY	SAE was reported in adverse events
	5.2 ... multiple eligible outcome measurements (e.g. scales, definitions, time points) within the outcome domain?			N	there is only one possible way in which the outcome domian can be measured
	5.3 ... multiple eligible analyses of the data?			N
	Risk of bias judgement			Low
Overall bias	Risk of bias judgement			Low
Unique ID	FIGARO-DKD	Study ID	NCT02545049	Assessor	Zhang and Wang
Ref or Label	N Engl J Med 2021; 385:2252-2263 Am J Nephrol. 2019 Nov; 50(5): 345–356.	Aim	assignment to intervention (the 'intention-to-treat' effect)
Experimental	Finerenone	Comparator	placebo	Source	Journal article(s); Trial protocol
Outcome	SAE	Results	finerenone:1158/3686 placebo:1215/3666	Weight	1
Domain	Signalling question			Response	Comments
Bias arising from the randomization process	1.1 Was the allocation sequence random?			Y	Eligible patients were randomized 1:1 via an interactive telephone/web-based system to receive once-daily treatment with either finerenone or placebo. Treatment assignment was determined by computer-generated random sequence with stratification by ­region (North America, Latin America, Europe, Asia, Other), eGFR category at screening (25 to <45, 45 to <60, and ≥60 mL/min/1.73 m2), category of alb…
	1.2 Was the allocation sequence concealed until participants were enrolled and assigned to interventions?			Y
	1.3 Did baseline differences between intervention groups suggest a problem with the randomization process?			N	Baseline characteristics were balanced between treatment groups
	Risk of bias judgement			Low
Bias due to deviations from intended interventions	2.1.Were participants aware of their assigned intervention during the trial?			N	Finerenone IR tablets (10 mg and 20 mg) and placebo tablets will be identical in appearance (size, shape, color). The packaging and labeling will be designed to maintain the blinding of the investigator’s team and the subjects. The study data will remain blinded until database lock and authorization of data release according to standard operating procedures._x000D_
	2.2.Were carers and people delivering the interventions aware of participants' assigned intervention during the trial?			N
	2.3. If Y/PY/NI to 2.1 or 2.2: Were there deviations from the intended intervention that arose because of the experimental context?			NA
	2.4 If Y/PY to 2.3: Were these deviations likely to have affected the outcome?			NA
	2.5. If Y/PY/NI to 2.4: Were these deviations from intended intervention balanced between groups?			NA
	2.6 Was an appropriate analysis used to estimate the effect of assignment to intervention?			Y	The statistical analyses will follow the intention-to-treat principle and will be based primarily on the full analysis set consisting of all randomized patients considered valid for analysis.
	2.7 If N/PN/NI to 2.6: Was there potential for a substantial impact (on the result) of the failure to analyse participants in the group to which they were randomized?			NA
	Risk of bias judgement			Low
Bias due to missing outcome data	3.1 Were data for this outcome available for all, or nearly all, participants randomized?			PY
	3.2 If N/PN/NI to 3.1: Is there evidence that result was not biased by missing outcome data?			NA
	3.3 If N/PN to 3.2: Could missingness in the outcome depend on its true value?			NA
	3.4 If Y/PY/NI to 3.3: Is it likely that missingness in the outcome depended on its true value?			NA
	Risk of bias judgement			Low
Bias in measurement of the outcome	4.1 Was the method of measuring the outcome inappropriate?			PN	serious adverse events
	4.2 Could measurement or ascertainment of the outcome have differed between intervention groups?			N	There was no different between intervention groups in the measuremeant of the outcome
	4.3 Were outcome assessors aware of the intervention received by study participants?			N	A Clinical Event Committee (CEC), blinded to study treatment assignment, will adjudicate all events that could potentially fulfill the criteria for the primary, secondary or other endpoints during the study.All potential outcome events are independently reviewed and adjudicated by a Clinical Event Committee, which consists of 3 subcommittees (cardiac, renal, and neuro). All potential outcome even…
	4.4 If Y/PY/NI to 4.3: Could assessment of the outcome have been influenced by knowledge of intervention received?			NA
	4.5 If Y/PY/NI to 4.4: Is it likely that assessment of the outcome was influenced by knowledge of intervention received?			NA
	Risk of bias judgement			Low
Bias in selection of the reported result	5.1 Were the data that produced this result analysed in accordance with a pre-specified analysis plan that was finalized before unblinded outcome data were available for analysis?			PY	SAE was reported in adverse events
	5.2 ... multiple eligible outcome measurements (e.g. scales, definitions, time points) within the outcome domain?			N	there is only one possible way in which the outcome domian can be measured
	5.3 ... multiple eligible analyses of the data?			N
	Risk of bias judgement			Low
Overall bias	Risk of bias judgement			Low
Unique ID	ARTS-DN	Study ID	NCT1874431	Assessor	Zhang and Wang
Ref or Label	JAMA. 2015;314(9):884-894.	Aim	assignment to intervention (the 'intention-to-treat' effect)
Experimental	Finerenone	Comparator	placebo	Source	Journal article(s); Trial protocol
Outcome	SAE	Results	finerenone:35/727 placebo:3/94	Weight	1
Domain	Signalling question			Response	Comments
Bias arising from the randomization process	1.1 Was the allocation sequence random?			Y	Randomization was done centrally by an interactive voice/web response system using computer-generated randomization lists, and participants, investigators, and the sponsor’s clinical team were blinded to treatment allocation.
	1.2 Was the allocation sequence concealed until participants were enrolled and assigned to interventions?			Y
	1.3 Did baseline differences between intervention groups suggest a problem with the randomization process?			N	The baseline characteristics of the patients were similar in treatment groups
	Risk of bias judgement			Low
Bias due to deviations from intended interventions	2.1.Were participants aware of their assigned intervention during the trial?			N	Randomization was done centrally by an interactive voice/web response system using computer-generated randomization lists, and participants, investigators, and the sponsor’s clinical team were blinded to treatment allocation.The packaging and labeling will be designed to maintain the blinding of the investigator’s team and to the subjects. The study data will remain blinded for each treatment gro…
	2.2.Were carers and people delivering the interventions aware of participants' assigned intervention during the trial?			N
	2.3. If Y/PY/NI to 2.1 or 2.2: Were there deviations from the intended intervention that arose because of the experimental context?			NA
	2.4 If Y/PY to 2.3: Were these deviations likely to have affected the outcome?			NA
	2.5. If Y/PY/NI to 2.4: Were these deviations from intended intervention balanced between groups?			NA
	2.6 Was an appropriate analysis used to estimate the effect of assignment to intervention?			Y	It was planned to have approximately 75 patients valid for the full analysis set (modified intention to treat) in each treatment group, with a possible increase to 90 patients per treatment group to increase the amount of safety data for patients with very high albuminuria.
	2.7 If N/PN/NI to 2.6: Was there potential for a substantial impact (on the result) of the failure to analyse participants in the group to which they were randomized?			NA
	Risk of bias judgement			Low
Bias due to missing outcome data	3.1 Were data for this outcome available for all, or nearly all, participants randomized?			Y	823 patients were randomized (Figure 1 and eTable 1 in Supplement 2); 764 patients (93%) completed treatment.
	3.2 If N/PN/NI to 3.1: Is there evidence that result was not biased by missing outcome data?			NA
	3.3 If N/PN to 3.2: Could missingness in the outcome depend on its true value?			NA
	3.4 If Y/PY/NI to 3.3: Is it likely that missingness in the outcome depended on its true value?			NA
	Risk of bias judgement			Low
Bias in measurement of the outcome	4.1 Was the method of measuring the outcome inappropriate?			PN	serious adverse events
	4.2 Could measurement or ascertainment of the outcome have differed between intervention groups?			N	There was no different between intervention groups in the measuremeant of the outcome
	4.3 Were outcome assessors aware of the intervention received by study participants?			PY	The protocol did not specify the use of an independent outcome evaluation center or blinded outcome evaluators.
	4.4 If Y/PY/NI to 4.3: Could assessment of the outcome have been influenced by knowledge of intervention received?			N	The outcome indicators were objective and could not be influenced by the statistician's ideas.
	4.5 If Y/PY/NI to 4.4: Is it likely that assessment of the outcome was influenced by knowledge of intervention received?			NA
	Risk of bias judgement			Low
Bias in selection of the reported result	5.1 Were the data that produced this result analysed in accordance with a pre-specified analysis plan that was finalized before unblinded outcome data were available for analysis?			PY	SAE was reported in adverse events
	5.2 ... multiple eligible outcome measurements (e.g. scales, definitions, time points) within the outcome domain?			N	there is only one possible way in which the outcome domian can be measured
	5.3 ... multiple eligible analyses of the data?			N
	Risk of bias judgement			Low
Overall bias	Risk of bias judgement			Low
Unique ID	EMPA-REG OUTCOME	Study ID	NCT01131676	Assessor	Zhang and Wang
Ref or Label	N Engl J Med 2016; 375:323-334	Aim	assignment to intervention (the 'intention-to-treat' effect)
Experimental	Empagliflozin	Comparator	placebo	Source	Journal article(s); Trial protocol
Outcome	SAE	Results	empagliflozin:552/1212,placebo:321/607	Weight	1
Domain	Signalling question			Response	Comments
Bias arising from the randomization process	1.1 Was the allocation sequence random?			Y	Randomization was undertaken using a computer-generated random sequence and an interactive voice and web response system.
	1.2 Was the allocation sequence concealed until participants were enrolled and assigned to interventions?			Y
	1.3 Did baseline differences between intervention groups suggest a problem with the randomization process?			N	The baseline characteristics of the patients were generally similar in the two study groups
	Risk of bias judgement			Low
Bias due to deviations from intended interventions	2.1.Were participants aware of their assigned intervention during the trial?			N	After randomisation at Visit 3, patients, Investigators and individuals involved with the trial conduct or analysis for the clinical trial report will remain blinded with regard to the randomised treatment assignments until after database lock. Drug supplies will be provided by the Department of Pharmaceutical Development of Boehringer Ingelheim Pharma GmbH & Co. KG, Biberach, Germany. All study …
	2.2.Were carers and people delivering the interventions aware of participants' assigned intervention during the trial?			N
	2.3. If Y/PY/NI to 2.1 or 2.2: Were there deviations from the intended intervention that arose because of the experimental context?			NA
	2.4 If Y/PY to 2.3: Were these deviations likely to have affected the outcome?			NA
	2.5. If Y/PY/NI to 2.4: Were these deviations from intended intervention balanced between groups?			NA
	2.6 Was an appropriate analysis used to estimate the effect of assignment to intervention?			Y	We used a modified intention-to-treat approach to perform analyses in patients who had received at least one dose of a study drug. All analyses were performed at the nominal alpha level of 0.05 without correction for multiple hypothesis testing.
	2.7 If N/PN/NI to 2.6: Was there potential for a substantial impact (on the result) of the failure to analyse participants in the group to which they were randomized?			NA
	Risk of bias judgement			Low
Bias due to missing outcome data	3.1 Were data for this outcome available for all, or nearly all, participants randomized?			Y	A total of 7020 patients at 590 sites in 42 countries received at least one dose of a study drug.The primary outcome occurred in a significantly lower percentage of patients in the empagliflozin group (490 of 4687 [10.5%]) than in the placebo group (282 of 2333 [12.1%]) (hazard ratio in the empagliflozin group, 0.86; 95.02% confidence interval [CI], 0.74 to 0.99; P<0.001 for noninferiority and P=…
	3.2 If N/PN/NI to 3.1: Is there evidence that result was not biased by missing outcome data?			NA
	3.3 If N/PN to 3.2: Could missingness in the outcome depend on its true value?			NA
	3.4 If Y/PY/NI to 3.3: Is it likely that missingness in the outcome depended on its true value?			NA
	Risk of bias judgement			Low
Bias in measurement of the outcome	4.1 Was the method of measuring the outcome inappropriate?			PN	serious adverse events
	4.2 Could measurement or ascertainment of the outcome have differed between intervention groups?			N	There was no different between intervention groups in the measuremeant of the outcome
	4.3 Were outcome assessors aware of the intervention received by study participants?			N	Events will be prospectively adjudicated by an independent Clinical Events Committee.Accordingly, procedures, including restricted access to electronic systems, were put in place to ensure that the effect estimate remained blinded and data review by the regulators would not require premature disclosure of the effects of empagliflozin on outcome. The data extraction, interim analysis and the follo…
	4.4 If Y/PY/NI to 4.3: Could assessment of the outcome have been influenced by knowledge of intervention received?			NA
	4.5 If Y/PY/NI to 4.4: Is it likely that assessment of the outcome was influenced by knowledge of intervention received?			NA
	Risk of bias judgement			Low
Bias in selection of the reported result	5.1 Were the data that produced this result analysed in accordance with a pre-specified analysis plan that was finalized before unblinded outcome data were available for analysis?			PY	SAE was reported in adverse events
	5.2 ... multiple eligible outcome measurements (e.g. scales, definitions, time points) within the outcome domain?			N	there is only one possible way in which the outcome domian can be measured
	5.3 ... multiple eligible analyses of the data?			N
	Risk of bias judgement			Low
Overall bias	Risk of bias judgement			Low
Unique ID	EMPA-REG RENAL	Study ID	NCT01164501	Assessor	Zhang and Wang
Ref or Label	Lancet Diabetes Endocrinol. 2014 May;2(5):369-384.	Aim	assignment to intervention (the 'intention-to-treat' effect)
Experimental	Empagliflozin	Comparator	placebo	Source	Journal article(s); Trial protocol
Outcome	SAE	Results	empagliflozin:46/419,placebo:44/319	Weight	1
Domain	Signalling question			Response	Comments
Bias arising from the randomization process	1.1 Was the allocation sequence random?			Y	Randomisation was done by the study sponsor via an _x000D_ interactive response system using a computer-generated _x000D_ random sequence, and was stratifi ed by degree of renal _x000D_ impairment
	1.2 Was the allocation sequence concealed until participants were enrolled and assigned to interventions?			Y
	1.3 Did baseline differences between intervention groups suggest a problem with the randomization process?			N	Demographics and baseline _x000D_ characteristics were balanced between groups
	Risk of bias judgement			Low
Bias due to deviations from intended interventions	2.1.Were participants aware of their assigned intervention during the trial?			N	To prevent unequal treatment allocation, blocks _x000D_ of three were used for random assignment of patients _x000D_ with stage 2 CKD and blocks of four were used for patients _x000D_ with stage 3 or 4 CKD. Treatment allocation during the _x000D_ treatment period was masked from patients, investigators, _x000D_ and those involved in analysing trial data. Access to the _x000D_ randomisation code w…
	2.2.Were carers and people delivering the interventions aware of participants' assigned intervention during the trial?			N
	2.3. If Y/PY/NI to 2.1 or 2.2: Were there deviations from the intended intervention that arose because of the experimental context?			NA
	2.4 If Y/PY to 2.3: Were these deviations likely to have affected the outcome?			NA
	2.5. If Y/PY/NI to 2.4: Were these deviations from intended intervention balanced between groups?			NA
	2.6 Was an appropriate analysis used to estimate the effect of assignment to intervention?			NI
	2.7 If N/PN/NI to 2.6: Was there potential for a substantial impact (on the result) of the failure to analyse participants in the group to which they were randomized?			PN
	Risk of bias judgement			Some concerns
Bias due to missing outcome data	3.1 Were data for this outcome available for all, or nearly all, participants randomized?			Y	A total of 87% patients completed the study.
	3.2 If N/PN/NI to 3.1: Is there evidence that result was not biased by missing outcome data?			NA
	3.3 If N/PN to 3.2: Could missingness in the outcome depend on its true value?			NA
	3.4 If Y/PY/NI to 3.3: Is it likely that missingness in the outcome depended on its true value?			NA
	Risk of bias judgement			Low
Bias in measurement of the outcome	4.1 Was the method of measuring the outcome inappropriate?			PN	serious adverse events
	4.2 Could measurement or ascertainment of the outcome have differed between intervention groups?			N	There was no different between intervention groups in the measuremeant of the outcome
	4.3 Were outcome assessors aware of the intervention received by study participants?			N	To prevent unequal treatment allocation, blocks of three were used for random assignment of patients with stage 2 CKD and blocks of four were used for patients with stage 3 or 4 CKD. Treatment allocation during the treatment period was masked from patients, investigators, and those involved in analysing trial data. Access to the randomisation code was limited to non-trial team functions including…
	4.4 If Y/PY/NI to 4.3: Could assessment of the outcome have been influenced by knowledge of intervention received?			NA
	4.5 If Y/PY/NI to 4.4: Is it likely that assessment of the outcome was influenced by knowledge of intervention received?			NA
	Risk of bias judgement			Low
Bias in selection of the reported result	5.1 Were the data that produced this result analysed in accordance with a pre-specified analysis plan that was finalized before unblinded outcome data were available for analysis?			PY	SAE was reported in adverse events
	5.2 ... multiple eligible outcome measurements (e.g. scales, definitions, time points) within the outcome domain?			N	there is only one possible way in which the outcome domian can be measured
	5.3 ... multiple eligible analyses of the data?			N
	Risk of bias judgement			Low
Overall bias	Risk of bias judgement			Some concerns
Unique ID	CREDENCE	Study ID	NCT02065791	Assessor	Zhang and Wang
Ref or Label	N Engl J Med 2019; 380:2295-2306	Aim	assignment to intervention (the 'intention-to-treat' effect)
Experimental	Canagliflozin	Comparator	placebo	Source	Journal article(s); Trial protocol
Outcome	SAE	Results	Canagliflozin:737/2202 Placebo:806/2199	Weight	1
Domain	Signalling question			Response	Comments
Bias arising from the randomization process	1.1 Was the allocation sequence random?			Y	Randomization and blinding will be used to minimize bias in the assignment of subjects to treatment groups, to increase the likelihood that known and unknown subject attributes (eg, demographic and baseline characteristics) are evenly balanced across treatment groups.
	1.2 Was the allocation sequence concealed until participants were enrolled and assigned to interventions?			Y
	1.3 Did baseline differences between intervention groups suggest a problem with the randomization process?			N	The baseline characteristics of the patients were similar in the two groups
	Risk of bias judgement			Low
Bias due to deviations from intended interventions	2.1.Were participants aware of their assigned intervention during the trial?			N	All study drug after randomization will be provided in a double-blind manner.Randomization and blinding will be used to minimize bias in the assignment of subjects to treatment groups, to increase the likelihood that known and unknown subject attributes (eg, demographic and baseline characteristics) are evenly balanced across treatment groups.
	2.2.Were carers and people delivering the interventions aware of participants' assigned intervention during the trial?			N
	2.3. If Y/PY/NI to 2.1 or 2.2: Were there deviations from the intended intervention that arose because of the experimental context?			NA
	2.4 If Y/PY to 2.3: Were these deviations likely to have affected the outcome?			NA
	2.5. If Y/PY/NI to 2.4: Were these deviations from intended intervention balanced between groups?			NA
	2.6 Was an appropriate analysis used to estimate the effect of assignment to intervention?			Y	In the intention-to-treat population, we used a stratified Cox proportional-hazards model to analyze the primary and secondary outcomes, according to the category of estimated GFR at screening.
	2.7 If N/PN/NI to 2.6: Was there potential for a substantial impact (on the result) of the failure to analyse participants in the group to which they were randomized?			NA
	Risk of bias judgement			Low
Bias due to missing outcome data	3.1 Were data for this outcome available for all, or nearly all, participants randomized?			PY	At the trial conclusion at a median follow-up of 2.62 years (range, 0.02 to 4.53), 1201 patients (27.3%) in the two groups had discontinued therapy (Table S3 and Figs. S1 and S2 in the Supplementary Appendix); the rate of adherence to the trial regimen was 84% during follow-up. A total of 4361 patients (99.1%) were either alive with follow-up at the end of the trial or had died before the final f…
	3.2 If N/PN/NI to 3.1: Is there evidence that result was not biased by missing outcome data?			NA
	3.3 If N/PN to 3.2: Could missingness in the outcome depend on its true value?			NA
	3.4 If Y/PY/NI to 3.3: Is it likely that missingness in the outcome depended on its true value?			NA
	Risk of bias judgement			Low
Bias in measurement of the outcome	4.1 Was the method of measuring the outcome inappropriate?			PN	serious adverse events
	4.2 Could measurement or ascertainment of the outcome have differed between intervention groups?			N	There was no different between intervention groups in the measuremeant of the outcome
	4.3 Were outcome assessors aware of the intervention received by study participants?			N	The IEAC will be responsible for adjudicating all renal and CV events that are components in the primary and secondary composite endpoints in this study. The IEAC is composed of external specialists, blinded to treatment assignment. The operations, processes, and endpoint definitions to be employed by the committee are defined in its charter.
	4.4 If Y/PY/NI to 4.3: Could assessment of the outcome have been influenced by knowledge of intervention received?			NA
	4.5 If Y/PY/NI to 4.4: Is it likely that assessment of the outcome was influenced by knowledge of intervention received?			NA
	Risk of bias judgement			Low
Bias in selection of the reported result	5.1 Were the data that produced this result analysed in accordance with a pre-specified analysis plan that was finalized before unblinded outcome data were available for analysis?			PY	SAE was reported in adverse events
	5.2 ... multiple eligible outcome measurements (e.g. scales, definitions, time points) within the outcome domain?			PN	there is only one possible way in which the outcome domian can be measured
	5.3 ... multiple eligible analyses of the data?			N
	Risk of bias judgement			Low
Overall bias	Risk of bias judgement			Low
Unique ID	NCT01064414	Study ID	NCT01064414	Assessor	Zhang and Wang
Ref or Label	Diabetes Obes Metab_x000D_ . 2014 Oct;16(10):1016-1027.	Aim	assignment to intervention (the 'intention-to-treat' effect)
Experimental	Canagliflozin	Comparator	placebo	Source	Journal article(s); Trial protocol
Outcome	SAE	Results	Canagliflozin:39/179 Placebo:24/90	Weight	1
Domain	Signalling question			Response	Comments
Bias arising from the randomization process	1.1 Was the allocation sequence random?			Y	Eligible subjects were randomly assigned to receive once-daily oral doses of canagliflozin 100 or 300 mg or placebo in a 1 : 1 : 1 ratio using an Interactive Voice Response System/Interactive Web Response System.
	1.2 Was the allocation sequence concealed until participants were enrolled and assigned to interventions?			Y
	1.3 Did baseline differences between intervention groups suggest a problem with the randomization process?			N
	Risk of bias judgement			Low
Bias due to deviations from intended interventions	2.1.Were participants aware of their assigned intervention during the trial?			N	After randomization, HbA1c and FPG values were masked to the study centres unless these values met the prespecified glycaemic criteria for the initiation of rescue medication or after glycaemic rescue medication was started.
	2.2.Were carers and people delivering the interventions aware of participants' assigned intervention during the trial?			PN
	2.3. If Y/PY/NI to 2.1 or 2.2: Were there deviations from the intended intervention that arose because of the experimental context?			NA
	2.4 If Y/PY to 2.3: Were these deviations likely to have affected the outcome?			NA
	2.5. If Y/PY/NI to 2.4: Were these deviations from intended intervention balanced between groups?			NA
	2.6 Was an appropriate analysis used to estimate the effect of assignment to intervention?			Y	analyses were conducted using the modified intent-to-treat (mITT) analysis set
	2.7 If N/PN/NI to 2.6: Was there potential for a substantial impact (on the result) of the failure to analyse participants in the group to which they were randomized?			NA
	Risk of bias judgement			Low
Bias due to missing outcome data	3.1 Were data for this outcome available for all, or nearly all, participants randomized?			PY	A total of 87% participents completed the study.
	3.2 If N/PN/NI to 3.1: Is there evidence that result was not biased by missing outcome data?			NA
	3.3 If N/PN to 3.2: Could missingness in the outcome depend on its true value?			NA
	3.4 If Y/PY/NI to 3.3: Is it likely that missingness in the outcome depended on its true value?			NA
	Risk of bias judgement			Low
Bias in measurement of the outcome	4.1 Was the method of measuring the outcome inappropriate?			PN	serious adverse events
	4.2 Could measurement or ascertainment of the outcome have differed between intervention groups?			N	There was no different between intervention groups in the measuremeant of the outcome
	4.3 Were outcome assessors aware of the intervention received by study participants?			NI
	4.4 If Y/PY/NI to 4.3: Could assessment of the outcome have been influenced by knowledge of intervention received?			PY
	4.5 If Y/PY/NI to 4.4: Is it likely that assessment of the outcome was influenced by knowledge of intervention received?			PN
	Risk of bias judgement			Some concerns
Bias in selection of the reported result	5.1 Were the data that produced this result analysed in accordance with a pre-specified analysis plan that was finalized before unblinded outcome data were available for analysis?			PY	SAE was reported in adverse events
	5.2 ... multiple eligible outcome measurements (e.g. scales, definitions, time points) within the outcome domain?			N	there is only one possible way in which the outcome domian can be measured
	5.3 ... multiple eligible analyses of the data?			N
	Risk of bias judgement			Low
Overall bias	Risk of bias judgement			Some concerns
Unique ID	NCT03242018	Study ID	NCT03242018	Assessor	Zhang and Wang
Ref or Label	Diabetes Obes Metab. 2021 Dec;23(12):2632-2642.	Aim	assignment to intervention (the 'intention-to-treat' effect)
Experimental	Sotagliflozin	Comparator	placebo	Source	Journal article(s); Trial protocol
Outcome	SAE	Results	Sotagliflozin:38/184 placebo:21/93	Weight	1
Domain	Signalling question			Response	Comments
Bias arising from the randomization process	1.1 Was the allocation sequence random?			PY	Patients will continue to receive the blinded medication (sotagliflozin 400 mg, 200 mg, or placebo) to which they were randomized on Day 1. Patients who received rescue medication during the initial 26-week Treatment Period will continue on the same rescue medication during the double-blind _x000D_ Extension PeriodBias will be minimized by randomizing the patients to treatment groups, blinding th…
	1.2 Was the allocation sequence concealed until participants were enrolled and assigned to interventions?			PY
	1.3 Did baseline differences between intervention groups suggest a problem with the randomization process?			N	Baseline characteristics were balanced between treatment groups
	Risk of bias judgement			Low
Bias due to deviations from intended interventions	2.1.Were participants aware of their assigned intervention during the trial?			N	During the double-blind Treatment Period, each treatment package will be labeled with a number, which is generated by a computer program from the Sanofi. Investigators will not have access to the randomization (treatment) code except under circumstances described in Section 8.3.2. The randomization and the treatment allocation will be performed centrally by an IRT. The study biostatistician provi…
	2.2.Were carers and people delivering the interventions aware of participants' assigned intervention during the trial?			N
	2.3. If Y/PY/NI to 2.1 or 2.2: Were there deviations from the intended intervention that arose because of the experimental context?			NA
	2.4 If Y/PY to 2.3: Were these deviations likely to have affected the outcome?			NA
	2.5. If Y/PY/NI to 2.4: Were these deviations from intended intervention balanced between groups?			NA
	2.6 Was an appropriate analysis used to estimate the effect of assignment to intervention?			Y	The primary analysis of the primary efficacy endpoint was performed on the intent-to-treat population with an analysis of covariance (ANCOVA) model
	2.7 If N/PN/NI to 2.6: Was there potential for a substantial impact (on the result) of the failure to analyse participants in the group to which they were randomized?			NA
	Risk of bias judgement			Low
Bias due to missing outcome data	3.1 Were data for this outcome available for all, or nearly all, participants randomized?			Y	In this study, 277 patients enrolled and randomized. In 26 weeks, 230 patients completed the study.In 52 weeks, 200 patients completed the study. KFP: Sotagliflozin:24/184 placebo:10/93
	3.2 If N/PN/NI to 3.1: Is there evidence that result was not biased by missing outcome data?			NA
	3.3 If N/PN to 3.2: Could missingness in the outcome depend on its true value?			NA
	3.4 If Y/PY/NI to 3.3: Is it likely that missingness in the outcome depended on its true value?			NA
	Risk of bias judgement			Low
Bias in measurement of the outcome	4.1 Was the method of measuring the outcome inappropriate?			PN	serious adverse events
	4.2 Could measurement or ascertainment of the outcome have differed between intervention groups?			PN	There was no different between intervention groups in the measuremeant of the outcome
	4.3 Were outcome assessors aware of the intervention received by study participants?			N	The Clinical Endpoint Committees (CECs) is/are comprised of experts in cardiology and nephrology (and other appropriate medical specialties such as neurology and endocrinology as needed) who are independen of the Sponsor and the contract research organization (CRO). The CEC(s) will review and adjudicate all deaths, major adverse cardiac events (MACE), selected CV events (MI, stroke, unstable angi…
	4.4 If Y/PY/NI to 4.3: Could assessment of the outcome have been influenced by knowledge of intervention received?			NA
	4.5 If Y/PY/NI to 4.4: Is it likely that assessment of the outcome was influenced by knowledge of intervention received?			NA
	Risk of bias judgement			Low
Bias in selection of the reported result	5.1 Were the data that produced this result analysed in accordance with a pre-specified analysis plan that was finalized before unblinded outcome data were available for analysis?			PY	SAE was reported in adverse events
	5.2 ... multiple eligible outcome measurements (e.g. scales, definitions, time points) within the outcome domain?			PN	there is only one possible way in which the outcome domian can be measured
	5.3 ... multiple eligible analyses of the data?			N
	Risk of bias judgement			Low
Overall bias	Risk of bias judgement			Low
Unique ID	DAPA-CKD	Study ID	NCT03036150	Assessor	Zhang and Wang
Ref or Label	N Engl J Med 2020; 383:1436-1446	Aim	assignment to intervention (the 'intention-to-treat' effect)
Experimental	Dapagliflozin	Comparator	placebo	Source	Journal article(s); Trial protocol
Outcome	SAE	Results	Dapagliflozin:483/1450 placebo:562/1453	Weight	1
Domain	Signalling question			Response	Comments
Bias arising from the randomization process	1.1 Was the allocation sequence random?			Y	Investigators used an interactive voice-response or Web-response system to determine trial-group assignments.Participants and all trial personnel (except the members of the independent data monitoring committee) were unaware of the trial-group assignments.
	1.2 Was the allocation sequence concealed until participants were enrolled and assigned to interventions?			Y
	1.3 Did baseline differences between intervention groups suggest a problem with the randomization process?			N	The baseline characteristics, including medications for type 2 diabetes and kidney disease, were balanced between the dapagliflozin and placebo groups
	Risk of bias judgement			Low
Bias due to deviations from intended interventions	2.1.Were participants aware of their assigned intervention during the trial?			N	Dapagliflozin and placebo were packaged identically, with uniform tablet appearance, labeling, and administration schedules.Participants and all trial personnel (except the members of the independent data monitoring committee) were unaware of the trial-group assignments.
	2.2.Were carers and people delivering the interventions aware of participants' assigned intervention during the trial?			N
	2.3. If Y/PY/NI to 2.1 or 2.2: Were there deviations from the intended intervention that arose because of the experimental context?			NA
	2.4 If Y/PY to 2.3: Were these deviations likely to have affected the outcome?			NA
	2.5. If Y/PY/NI to 2.4: Were these deviations from intended intervention balanced between groups?			NA
	2.6 Was an appropriate analysis used to estimate the effect of assignment to intervention?			Y	The primary efficacy analysis was based on the intention-to-treat population, which included all the participants who had undergone randomization. A Cox proportional-hazards regression model that was stratified according to the factors used at randomization (type 2 diabetes and urinary albumin-to-creatinine ratio) and that was adjusted for the baseline estimated GFR was used to estimate the hazar…
	2.7 If N/PN/NI to 2.6: Was there potential for a substantial impact (on the result) of the failure to analyse participants in the group to which they were randomized?			NA
	Risk of bias judgement			Low
Bias due to missing outcome data	3.1 Were data for this outcome available for all, or nearly all, participants randomized?			Y	Dapagliflozin was discontinued for reasons other than death in 274 participants, and placebo was discontinued in 309 participants (12.7% and 14.4%, respectively). In all, 4289 participants (99.7%) completed the trial
	3.2 If N/PN/NI to 3.1: Is there evidence that result was not biased by missing outcome data?			NA
	3.3 If N/PN to 3.2: Could missingness in the outcome depend on its true value?			NA
	3.4 If Y/PY/NI to 3.3: Is it likely that missingness in the outcome depended on its true value?			NA
	Risk of bias judgement			Low
Bias in measurement of the outcome	4.1 Was the method of measuring the outcome inappropriate?			N	serious adverse events
	4.2 Could measurement or ascertainment of the outcome have differed between intervention groups?			N	There was no different between intervention groups in the measuremeant of the outcome
	4.3 Were outcome assessors aware of the intervention received by study participants?			N	The analyses that were conducted by the sponsor were replicated by an independent academic group at the University Medical Center Groningen.
	4.4 If Y/PY/NI to 4.3: Could assessment of the outcome have been influenced by knowledge of intervention received?			NA
	4.5 If Y/PY/NI to 4.4: Is it likely that assessment of the outcome was influenced by knowledge of intervention received?			NA
	Risk of bias judgement			Low
Bias in selection of the reported result	5.1 Were the data that produced this result analysed in accordance with a pre-specified analysis plan that was finalized before unblinded outcome data were available for analysis?			Y	SAE was reported in adverse events
	5.2 ... multiple eligible outcome measurements (e.g. scales, definitions, time points) within the outcome domain?			N	there is only one possible way in which the outcome domian can be measured
	5.3 ... multiple eligible analyses of the data?			N
	Risk of bias judgement			Low
Overall bias	Risk of bias judgement			Low
Unique ID	SCORED	Study ID	NCT03315143	Assessor	Zhang and Wang
Ref or Label	N Engl J Med 2021; 384:129-139	Aim	assignment to intervention (the 'intention-to-treat' effect)
Experimental	Sotagliflozin	Comparator	placebo	Source	Journal article(s); Trial protocol
Outcome	SAE	Results	Sotagliflozin:1236/5292 placebo:1331/5292	Weight	1
Domain	Signalling question			Response	Comments
Bias arising from the randomization process	1.1 Was the allocation sequence random?			Y	The Randomization and the treatment allocation will be performed centrally by an IRT. The study biostatistician provides the Randomization scheme to the IRT. Then, the IRT generates the patient Randomization list from which it allocates treatment to the patients.
	1.2 Was the allocation sequence concealed until participants were enrolled and assigned to interventions?			Y
	1.3 Did baseline differences between intervention groups suggest a problem with the randomization process?			N	Baseline characteristics were similar in the two groups
	Risk of bias judgement			Low
Bias due to deviations from intended interventions	2.1.Were participants aware of their assigned intervention during the trial?			N	During the double-blind Treatment period each treatment package will be labeled with a number, which is generated by a computer program from Sanofi. Investigators will not have access to the Randomization (treatment) code except under circumstances described in Section 8.3.2. The Randomization and the treatment allocation will be performed centrally by an IRT. The study biostatistician provides t…
	2.2.Were carers and people delivering the interventions aware of participants' assigned intervention during the trial?			N
	2.3. If Y/PY/NI to 2.1 or 2.2: Were there deviations from the intended intervention that arose because of the experimental context?			NA
	2.4 If Y/PY to 2.3: Were these deviations likely to have affected the outcome?			NA
	2.5. If Y/PY/NI to 2.4: Were these deviations from intended intervention balanced between groups?			NA
	2.6 Was an appropriate analysis used to estimate the effect of assignment to intervention?			Y	All efficacy analyses followed the intention-to-treat principle.
	2.7 If N/PN/NI to 2.6: Was there potential for a substantial impact (on the result) of the failure to analyse participants in the group to which they were randomized?			NA
	Risk of bias judgement			Low
Bias due to missing outcome data	3.1 Were data for this outcome available for all, or nearly all, participants randomized?			Y	Vital status was available for 99.4% of the patients; 142 (1.3%) did not complete final trial visits, of whom 67 had unknown end-of-trial vital status.
	3.2 If N/PN/NI to 3.1: Is there evidence that result was not biased by missing outcome data?			NA
	3.3 If N/PN to 3.2: Could missingness in the outcome depend on its true value?			NA
	3.4 If Y/PY/NI to 3.3: Is it likely that missingness in the outcome depended on its true value?			NA
	Risk of bias judgement			Low
Bias in measurement of the outcome	4.1 Was the method of measuring the outcome inappropriate?			N	serious adverse events
	4.2 Could measurement or ascertainment of the outcome have differed between intervention groups?			N	There was no different between intervention groups in the measuremeant of the outcome
	4.3 Were outcome assessors aware of the intervention received by study participants?			N	An independent Clinical Endpoint Committee (CEC) will review and adjudicate all events of _x000D_ death, MACE (CV death, non-fatal MI or non-fatal stroke), selected CV and renal events, diabetic _x000D_ ketoacidosis (DKA) and bone fractures in a treatment-blinded manner.An expert committee will review all potential cases of drug-induced liver injuries (DILIs) in a _x000D_ treatment blinded manner…
	4.4 If Y/PY/NI to 4.3: Could assessment of the outcome have been influenced by knowledge of intervention received?			NA
	4.5 If Y/PY/NI to 4.4: Is it likely that assessment of the outcome was influenced by knowledge of intervention received?			NA
	Risk of bias judgement			Low
Bias in selection of the reported result	5.1 Were the data that produced this result analysed in accordance with a pre-specified analysis plan that was finalized before unblinded outcome data were available for analysis?			Y	SAE was reported in adverse events
	5.2 ... multiple eligible outcome measurements (e.g. scales, definitions, time points) within the outcome domain?			N	there is only one possible way in which the outcome domian can be measured
	5.3 ... multiple eligible analyses of the data?			N
	Risk of bias judgement			Low
Overall bias	Risk of bias judgement			Low
Unique ID	FIDELIO-DKD	Study ID	NCT02540993	Assessor	Zhang and Wang
Ref or Label	N Engl J Med 2020; 383:2219-2229	Aim	assignment to intervention (the 'intention-to-treat' effect)
Experimental	Finerenone	Comparator	placebo	Source	Journal article(s); Trial protocol
Outcome	SHK	Results	finerenone:44/2833,placebo:12/2841	Weight	1
Domain	Signalling question			Response	Comments
Bias arising from the randomization process	1.1 Was the allocation sequence random?			PY	In protocol, Study drug must be permanently discontinued if any of the following occurs:the randomization code is broken by the investigator, or other responsible person, when knowledge of the subject’s treatment is required
	1.2 Was the allocation sequence concealed until participants were enrolled and assigned to interventions?			PY
	1.3 Did baseline differences between intervention groups suggest a problem with the randomization process?			N	Baseline characteristics and concomitant medications were balanced between the two groups
	Risk of bias judgement			Low
Bias due to deviations from intended interventions	2.1.Were participants aware of their assigned intervention during the trial?			N	The packaging and labeling will be designed to maintain the blinding of _x000D_ the investigator’s team and the subjects. The study data will remain blinded until database lock and authorization of data release according to standard operating procedures.Appropriate measures will be taken to maintain blinding while bioanalysis is ongoing._x000D_
	2.2.Were carers and people delivering the interventions aware of participants' assigned intervention during the trial?			N
	2.3. If Y/PY/NI to 2.1 or 2.2: Were there deviations from the intended intervention that arose because of the experimental context?			NA
	2.4 If Y/PY to 2.3: Were these deviations likely to have affected the outcome?			NA
	2.5. If Y/PY/NI to 2.4: Were these deviations from intended intervention balanced between groups?			NA
	2.6 Was an appropriate analysis used to estimate the effect of assignment to intervention?			PY
	2.7 If N/PN/NI to 2.6: Was there potential for a substantial impact (on the result) of the failure to analyse participants in the group to which they were randomized?			NA
	Risk of bias judgement			Low
Bias due to missing outcome data	3.1 Were data for this outcome available for all, or nearly all, participants randomized?			PY	a total of 13,911 patients in 48 countries underwent screening, and 5734 patients underwent randomization,822 patients (29.0%) in the finerenone group and 801 patients (28.2%) in the placebo group had discontinued the trial regimen,The incidence of the primary composite outcome of kidney failure, a sustained decrease of at least 40% in the eGFR from baseline, or death from renal causes was signif…
	3.2 If N/PN/NI to 3.1: Is there evidence that result was not biased by missing outcome data?			NA
	3.3 If N/PN to 3.2: Could missingness in the outcome depend on its true value?			NA
	3.4 If Y/PY/NI to 3.3: Is it likely that missingness in the outcome depended on its true value?			NA
	Risk of bias judgement			Low
Bias in measurement of the outcome	4.1 Was the method of measuring the outcome inappropriate?			PN	serious hyperkalemia
	4.2 Could measurement or ascertainment of the outcome have differed between intervention groups?			N	There was no different between intervention groups in the measuremeant of the outcome
	4.3 Were outcome assessors aware of the intervention received by study participants?			N	A Clinical Event Committee (CEC), blinded to study treatment assignment, will adjudicate all events that could potentially fulfill the criteria for the primary, secondary or other endpoints during the study.
	4.4 If Y/PY/NI to 4.3: Could assessment of the outcome have been influenced by knowledge of intervention received?			NA
	4.5 If Y/PY/NI to 4.4: Is it likely that assessment of the outcome was influenced by knowledge of intervention received?			NA
	Risk of bias judgement			Low
Bias in selection of the reported result	5.1 Were the data that produced this result analysed in accordance with a pre-specified analysis plan that was finalized before unblinded outcome data were available for analysis?			PY	Serious hyperkalemia was reported as an adverse event
	5.2 ... multiple eligible outcome measurements (e.g. scales, definitions, time points) within the outcome domain?			N	there is only one possible way in which the outcome domian can be measured
	5.3 ... multiple eligible analyses of the data?			N
	Risk of bias judgement			Low
Overall bias	Risk of bias judgement			Low
Unique ID	FIGARO-DKD	Study ID	NCT02545049	Assessor	Zhang and Wang
Ref or Label	N Engl J Med 2021; 385:2252-2263 Am J Nephrol. 2019 Nov; 50(5): 345–356.	Aim	assignment to intervention (the 'intention-to-treat' effect)
Experimental	Finerenone	Comparator	placebo	Source	Journal article(s); Trial protocol
Outcome	SHK	Results	finerenone:25/3686 placebo:4/3666	Weight	1
Domain	Signalling question			Response	Comments
Bias arising from the randomization process	1.1 Was the allocation sequence random?			Y	Eligible patients were randomized 1:1 via an interactive telephone/web-based system to receive once-daily treatment with either finerenone or placebo. Treatment assignment was determined by computer-generated random sequence with stratification by ­region (North America, Latin America, Europe, Asia, Other), eGFR category at screening (25 to <45, 45 to <60, and ≥60 mL/min/1.73 m2), category of alb…
	1.2 Was the allocation sequence concealed until participants were enrolled and assigned to interventions?			Y
	1.3 Did baseline differences between intervention groups suggest a problem with the randomization process?			N	Baseline characteristics were balanced between treatment groups
	Risk of bias judgement			Low
Bias due to deviations from intended interventions	2.1.Were participants aware of their assigned intervention during the trial?			N	Finerenone IR tablets (10 mg and 20 mg) and placebo tablets will be identical in appearance (size, shape, color). The packaging and labeling will be designed to maintain the blinding of the investigator’s team and the subjects. The study data will remain blinded until database lock and authorization of data release according to standard operating procedures._x000D_
	2.2.Were carers and people delivering the interventions aware of participants' assigned intervention during the trial?			N
	2.3. If Y/PY/NI to 2.1 or 2.2: Were there deviations from the intended intervention that arose because of the experimental context?			NA
	2.4 If Y/PY to 2.3: Were these deviations likely to have affected the outcome?			NA
	2.5. If Y/PY/NI to 2.4: Were these deviations from intended intervention balanced between groups?			NA
	2.6 Was an appropriate analysis used to estimate the effect of assignment to intervention?			Y	The statistical analyses will follow the intention-to-treat principle and will be based primarily on the full analysis set consisting of all randomized patients considered valid for analysis.
	2.7 If N/PN/NI to 2.6: Was there potential for a substantial impact (on the result) of the failure to analyse participants in the group to which they were randomized?			NA
	Risk of bias judgement			Low
Bias due to missing outcome data	3.1 Were data for this outcome available for all, or nearly all, participants randomized?			PY
	3.2 If N/PN/NI to 3.1: Is there evidence that result was not biased by missing outcome data?			NA
	3.3 If N/PN to 3.2: Could missingness in the outcome depend on its true value?			NA
	3.4 If Y/PY/NI to 3.3: Is it likely that missingness in the outcome depended on its true value?			NA
	Risk of bias judgement			Low
Bias in measurement of the outcome	4.1 Was the method of measuring the outcome inappropriate?			PN	serious hyperkalemia
	4.2 Could measurement or ascertainment of the outcome have differed between intervention groups?			N	There was no different between intervention groups in the measuremeant of the outcome
	4.3 Were outcome assessors aware of the intervention received by study participants?			N	A Clinical Event Committee (CEC), blinded to study treatment assignment, will adjudicate all events that could potentially fulfill the criteria for the primary, secondary or other endpoints during the study.All potential outcome events are independently reviewed and adjudicated by a Clinical Event Committee, which consists of 3 subcommittees (cardiac, renal, and neuro). All potential outcome even…
	4.4 If Y/PY/NI to 4.3: Could assessment of the outcome have been influenced by knowledge of intervention received?			NA
	4.5 If Y/PY/NI to 4.4: Is it likely that assessment of the outcome was influenced by knowledge of intervention received?			NA
	Risk of bias judgement			Low
Bias in selection of the reported result	5.1 Were the data that produced this result analysed in accordance with a pre-specified analysis plan that was finalized before unblinded outcome data were available for analysis?			PY	Serious hyperkalemia was reported as an adverse event
	5.2 ... multiple eligible outcome measurements (e.g. scales, definitions, time points) within the outcome domain?			N	there is only one possible way in which the outcome domian can be measured
	5.3 ... multiple eligible analyses of the data?			N
	Risk of bias judgement			Low
Overall bias	Risk of bias judgement			Low
Unique ID	ARTS-DN	Study ID	NCT1874431	Assessor	Zhang and Wang
Ref or Label	JAMA. 2015;314(9):884-894.	Aim	assignment to intervention (the 'intention-to-treat' effect)
Experimental	Finerenone	Comparator	placebo	Source	Journal article(s); Trial protocol
Outcome	SHK	Results	finerenone:5/727 placebo:0/94	Weight	1
Domain	Signalling question			Response	Comments
Bias arising from the randomization process	1.1 Was the allocation sequence random?			Y	Randomization was done centrally by an interactive voice/web response system using computer-generated randomization lists, and participants, investigators, and the sponsor’s clinical team were blinded to treatment allocation.
	1.2 Was the allocation sequence concealed until participants were enrolled and assigned to interventions?			Y
	1.3 Did baseline differences between intervention groups suggest a problem with the randomization process?			N	The baseline characteristics of the patients were similar in treatment groups
	Risk of bias judgement			Low
Bias due to deviations from intended interventions	2.1.Were participants aware of their assigned intervention during the trial?			N	Randomization was done centrally by an interactive voice/web response system using computer-generated randomization lists, and participants, investigators, and the sponsor’s clinical team were blinded to treatment allocation.The packaging and labeling will be designed to maintain the blinding of the investigator’s team and to the subjects. The study data will remain blinded for each treatment gro…
	2.2.Were carers and people delivering the interventions aware of participants' assigned intervention during the trial?			N
	2.3. If Y/PY/NI to 2.1 or 2.2: Were there deviations from the intended intervention that arose because of the experimental context?			NA
	2.4 If Y/PY to 2.3: Were these deviations likely to have affected the outcome?			NA
	2.5. If Y/PY/NI to 2.4: Were these deviations from intended intervention balanced between groups?			NA
	2.6 Was an appropriate analysis used to estimate the effect of assignment to intervention?			Y	It was planned to have approximately 75 patients valid for the full analysis set (modified intention to treat) in each treatment group, with a possible increase to 90 patients per treatment group to increase the amount of safety data for patients with very high albuminuria.
	2.7 If N/PN/NI to 2.6: Was there potential for a substantial impact (on the result) of the failure to analyse participants in the group to which they were randomized?			NA
	Risk of bias judgement			Low
Bias due to missing outcome data	3.1 Were data for this outcome available for all, or nearly all, participants randomized?			Y	823 patients were randomized (Figure 1 and eTable 1 in Supplement 2); 764 patients (93%) completed treatment.
	3.2 If N/PN/NI to 3.1: Is there evidence that result was not biased by missing outcome data?			NA
	3.3 If N/PN to 3.2: Could missingness in the outcome depend on its true value?			NA
	3.4 If Y/PY/NI to 3.3: Is it likely that missingness in the outcome depended on its true value?			NA
	Risk of bias judgement			Low
Bias in measurement of the outcome	4.1 Was the method of measuring the outcome inappropriate?			PN	serious hyperkalemia
	4.2 Could measurement or ascertainment of the outcome have differed between intervention groups?			N	There was no different between intervention groups in the measuremeant of the outcome
	4.3 Were outcome assessors aware of the intervention received by study participants?			PY	The protocol did not specify the use of an independent outcome evaluation center or blinded outcome evaluators.
	4.4 If Y/PY/NI to 4.3: Could assessment of the outcome have been influenced by knowledge of intervention received?			N	The outcome indicators were objective and could not be influenced by the statistician's ideas.
	4.5 If Y/PY/NI to 4.4: Is it likely that assessment of the outcome was influenced by knowledge of intervention received?			NA
	Risk of bias judgement			Low
Bias in selection of the reported result	5.1 Were the data that produced this result analysed in accordance with a pre-specified analysis plan that was finalized before unblinded outcome data were available for analysis?			PY	Serious hyperkalemia was reported as an adverse event
	5.2 ... multiple eligible outcome measurements (e.g. scales, definitions, time points) within the outcome domain?			N	there is only one possible way in which the outcome domian can be measured
	5.3 ... multiple eligible analyses of the data?			N
	Risk of bias judgement			Low
Overall bias	Risk of bias judgement			Low
Unique ID	CREDENCE	Study ID	NCT02065791	Assessor	Zhang and Wang
Ref or Label	N Engl J Med 2019; 380:2295-2306	Aim	assignment to intervention (the 'intention-to-treat' effect)
Experimental	Canagliflozin	Comparator	placebo	Source	Journal article(s); Trial protocol
Outcome	SHK	Results	Canagliflozin:10/2202 Placebo:10/2199	Weight	1
Domain	Signalling question			Response	Comments
Bias arising from the randomization process	1.1 Was the allocation sequence random?			Y	Randomization and blinding will be used to minimize bias in the assignment of subjects to treatment groups, to increase the likelihood that known and unknown subject attributes (eg, demographic and baseline characteristics) are evenly balanced across treatment groups.
	1.2 Was the allocation sequence concealed until participants were enrolled and assigned to interventions?			Y
	1.3 Did baseline differences between intervention groups suggest a problem with the randomization process?			N	The baseline characteristics of the patients were similar in the two groups
	Risk of bias judgement			Low
Bias due to deviations from intended interventions	2.1.Were participants aware of their assigned intervention during the trial?			N	All study drug after randomization will be provided in a double-blind manner.Randomization and blinding will be used to minimize bias in the assignment of subjects to treatment groups, to increase the likelihood that known and unknown subject attributes (eg, demographic and baseline characteristics) are evenly balanced across treatment groups.
	2.2.Were carers and people delivering the interventions aware of participants' assigned intervention during the trial?			N
	2.3. If Y/PY/NI to 2.1 or 2.2: Were there deviations from the intended intervention that arose because of the experimental context?			NA
	2.4 If Y/PY to 2.3: Were these deviations likely to have affected the outcome?			NA
	2.5. If Y/PY/NI to 2.4: Were these deviations from intended intervention balanced between groups?			NA
	2.6 Was an appropriate analysis used to estimate the effect of assignment to intervention?			Y	In the intention-to-treat population, we used a stratified Cox proportional-hazards model to analyze the primary and secondary outcomes, according to the category of estimated GFR at screening.
	2.7 If N/PN/NI to 2.6: Was there potential for a substantial impact (on the result) of the failure to analyse participants in the group to which they were randomized?			NA
	Risk of bias judgement			Low
Bias due to missing outcome data	3.1 Were data for this outcome available for all, or nearly all, participants randomized?			PY	At the trial conclusion at a median follow-up of 2.62 years (range, 0.02 to 4.53), 1201 patients (27.3%) in the two groups had discontinued therapy (Table S3 and Figs. S1 and S2 in the Supplementary Appendix); the rate of adherence to the trial regimen was 84% during follow-up. A total of 4361 patients (99.1%) were either alive with follow-up at the end of the trial or had died before the final f…
	3.2 If N/PN/NI to 3.1: Is there evidence that result was not biased by missing outcome data?			NA
	3.3 If N/PN to 3.2: Could missingness in the outcome depend on its true value?			NA
	3.4 If Y/PY/NI to 3.3: Is it likely that missingness in the outcome depended on its true value?			NA
	Risk of bias judgement			Low
Bias in measurement of the outcome	4.1 Was the method of measuring the outcome inappropriate?			PN	serious hyperkalemia
	4.2 Could measurement or ascertainment of the outcome have differed between intervention groups?			N	There was no different between intervention groups in the measuremeant of the outcome
	4.3 Were outcome assessors aware of the intervention received by study participants?			N	The IEAC will be responsible for adjudicating all renal and CV events that are components in the primary and secondary composite endpoints in this study. The IEAC is composed of external specialists, blinded to treatment assignment. The operations, processes, and endpoint definitions to be employed by the committee are defined in its charter.
	4.4 If Y/PY/NI to 4.3: Could assessment of the outcome have been influenced by knowledge of intervention received?			NA
	4.5 If Y/PY/NI to 4.4: Is it likely that assessment of the outcome was influenced by knowledge of intervention received?			NA
	Risk of bias judgement			Low
Bias in selection of the reported result	5.1 Were the data that produced this result analysed in accordance with a pre-specified analysis plan that was finalized before unblinded outcome data were available for analysis?			PY	Serious hyperkalemia was reported as an adverse event
	5.2 ... multiple eligible outcome measurements (e.g. scales, definitions, time points) within the outcome domain?			PN	there is only one possible way in which the outcome domian can be measured
	5.3 ... multiple eligible analyses of the data?			N
	Risk of bias judgement			Low
Overall bias	Risk of bias judgement			Low
